# Supplementary material for: Superior cardiovascular protection with GLP-1 RAs over SGLT2 inhibitors in DM and HFpEF: A propensity score matching study
Source: PLoS One. 2025 Jun 26;20(6):e0326534. doi: 10.1371/journal.pone.0326534 (PMC12200838; doi:10.1371/journal.pone.0326534)
Supplement: S2 File — (XLSX) [file pone.0326534.s002.xlsx]

## Sheet: 工作表1
Composite cardiovascular event									All-cause death									Systolic heart failure
Graph Data Table									Graph Data Table									Graph Data Table
Time (Days)	Cohort 1: Survival Probability	Cohort 1: Survival Probability 95 % CI Lower	Cohort 1: Survival Probability 95 % CI Upper	Cohort 2: Survival Probability	Cohort 2: Survival Probability 95 % CI Lower				Time (Days)	Cohort 1: Survival Probability	Cohort 1: Survival Probability 95 % CI Lower	Cohort 1: Survival Probability 95 % CI Upper	Cohort 2: Survival Probability	Cohort 2: Survival Probability 95 % CI Lower	Cohort 2: Survival Probability 95 % CI Upper			Time (Days)	Cohort 1: Survival Probability	Cohort 1: Survival Probability 95 % CI Lower	Cohort 1: Survival Probability 95 % CI Upper	Cohort 2: Survival Probability	Cohort 2: Survival Probability 95 % CI Lower	Cohort 2: Survival Probability 95 % CI Upper
1	0.999081	0.996332	0.99977	0.999081	0.996332	0.99977			1	1			1					1	0.999541	0.996744	0.999935	0.999081	0.996332	0.99977
2	0.998622	0.995733	0.999555	0.997703	0.994491	0.999043			117	0.999541	0.996744	0.999935						2				0.998622	0.995733	0.999555
3	0.997703	0.994491	0.999043						127				0.999541	0.996744	0.999935			4				0.997703	0.994491	0.999043
4	0.997244	0.993876	0.998761	0.996785	0.993267	0.998466			132				0.999081	0.996332	0.99977			5	0.999081	0.996332	0.99977	0.997244	0.993876	0.998761
5	0.996325	0.992665	0.998161	0.995866	0.99207	0.997847			135				0.998622	0.995733	0.999555			6	0.998163	0.995112	0.99931	0.996785	0.993267	0.998466
6	0.995407	0.99148	0.997526	0.994947	0.990895	0.997199			137	0.999081	0.996332	0.99977						7	0.997703	0.994491	0.999043	0.995407	0.99148	0.997526
7	0.994947	0.990895	0.997199	0.99311	0.988597	0.99584			162				0.998163	0.995112	0.99931			9				0.99311	0.988597	0.99584
9				0.990813	0.985796	0.994063			176				0.997703	0.994491	0.999043			10				0.99265	0.988031	0.995491
10				0.990354	0.985243	0.9937			181	0.999081	0.996332	0.99977						11				0.991732	0.986909	0.994783
11				0.989435	0.984144	0.992967			183	0.999081	0.996332	0.99977						12				0.991272	0.986351	0.994424
12				0.988516	0.983052	0.992226			184				0.997703	0.994491	0.999043			13				0.990813	0.985796	0.994063
13				0.988057	0.982508	0.991853			185	0.999081	0.996332	0.99977						14				0.990354	0.985243	0.9937
14	0.994488	0.990314	0.996866	0.987138	0.981426	0.991102			188				0.997703	0.994491	0.999043			16	0.996785	0.993267	0.998466
15				0.986679	0.980887	0.990724			189	0.999081	0.996332	0.99977						17				0.989894	0.984693	0.993334
16	0.993569	0.989166	0.996186	0.98622	0.980349	0.990345			190	0.999081	0.996332	0.99977	0.997703	0.994491	0.999043			20				0.989435	0.984144	0.992967
17				0.98576	0.979813	0.989964			192				0.997703	0.994491	0.999043			22				0.988516	0.983052	0.992226
19				0.985301	0.979278	0.989583			193	0.998621	0.99573	0.999555	0.997703	0.994491	0.999043			23	0.996325	0.992665	0.998161
20				0.984382	0.978211	0.988816			195	0.998621	0.99573	0.999555						24				0.988057	0.982508	0.991853
22	0.99311	0.988597	0.99584	0.983004	0.976619	0.987657			196	0.998621	0.99573	0.999555						25				0.987598	0.981966	0.991478
23	0.99265	0.988031	0.995491	0.982085	0.975562	0.986879			197				0.997703	0.994491	0.999043			27	0.995866	0.99207	0.997847	0.987138	0.981426	0.991102
24	0.992191	0.987468	0.995138	0.981626	0.975035	0.986489			198	0.99816	0.995104	0.999309						28	0.995407	0.99148	0.997526
25				0.981167	0.974509	0.986098			200				0.997703	0.994491	0.999043			30				0.986679	0.980887	0.990724
27	0.991272	0.986351	0.994424	0.980707	0.973984	0.985706			201	0.997698	0.994479	0.999041						32				0.98576	0.979813	0.989964
28	0.990813	0.985796	0.994063	0.980248	0.973459	0.985314			203	0.997237	0.993861	0.998758						33				0.984382	0.978211	0.988816
29	0.990354	0.985243	0.9937	0.979329	0.972412	0.984526			204				0.997703	0.994491	0.999043			35	0.994947	0.990895	0.997199
30				0.97887	0.97189	0.984131			206				0.997703	0.994491	0.999043			37	0.994488	0.990314	0.996866
31	0.989894	0.984693	0.993334						207				0.997703	0.994491	0.999043			38				0.983923	0.977679	0.98843
32				0.977951	0.970848	0.983339			208	0.997237	0.993861	0.998758						40				0.983004	0.976619	0.987657
33				0.976114	0.968771	0.981746			209	0.997237	0.993861	0.998758	0.997242	0.99387	0.99876			41				0.981626	0.975035	0.986489
35	0.989435	0.984144	0.992967	0.975655	0.968253	0.981347			211	0.997237	0.993861	0.998758	0.99678	0.993257	0.998464			42				0.981167	0.974509	0.986098
36				0.975195	0.967736	0.980947			212	0.997237	0.993861	0.998758						43				0.980707	0.973984	0.985706
37	0.988976	0.983597	0.992597						213	0.997237	0.993861	0.998758	0.99678	0.993257	0.998464			46	0.994028	0.989738	0.996528
38	0.988516	0.983052	0.992226	0.974736	0.96722	0.980546			214	0.997237	0.993861	0.998758						49				0.980248	0.973459	0.985314
40				0.972898	0.965159	0.978937			216	0.996774	0.993246	0.998461						51				0.979329	0.972412	0.984526
41				0.97152	0.963619	0.977726			218	0.996774	0.993246	0.998461	0.996318	0.992651	0.998157			52				0.978411	0.971369	0.983735
42				0.971061	0.963106	0.977321			220	0.996774	0.993246	0.998461	0.995856	0.992051	0.997842			55				0.977492	0.970328	0.982942
43				0.970602	0.962594	0.976916			222	0.996774	0.993246	0.998461						56	0.993569	0.989166	0.996186
46	0.988057	0.982508	0.991853						224	0.996774	0.993246	0.998461	0.995394	0.991456	0.997519			57				0.977033	0.969808	0.982544
48	0.987598	0.981966	0.991478	0.970142	0.962083	0.97651			225				0.995394	0.991456	0.997519			64	0.99311	0.988597	0.99584
49				0.969683	0.961572	0.976104			227				0.994931	0.990865	0.99719			67				0.976573	0.969289	0.982145
51	0.987138	0.981426	0.991102	0.968764	0.960551	0.97529			228	0.996774	0.993246	0.998461	0.994931	0.990865	0.99719			72				0.976114	0.968771	0.981746
52				0.967846	0.959531	0.974475			229				0.994931	0.990865	0.99719			73				0.975655	0.968253	0.981347
54				0.967386	0.959022	0.974066			230	0.996774	0.993246	0.998461						74	0.99265	0.988031	0.995491
55				0.966008	0.957497	0.972839			231	0.996774	0.993246	0.998461						76				0.974736	0.96722	0.980546
56	0.986679	0.980887	0.990724						232				0.994931	0.990865	0.99719			78	0.992191	0.987468	0.995138
57				0.965549	0.956989	0.97243			233	0.996774	0.993246	0.998461	0.994931	0.990865	0.99719			80	0.991732	0.986909	0.994783
58	0.98622	0.980349	0.990345						234	0.996774	0.993246	0.998461	0.994931	0.990865	0.99719			81	0.990813	0.985796	0.994063
60	0.98576	0.979813	0.989964						235	0.996309	0.992633	0.998153						83				0.974277	0.966704	0.980145
62				0.96509	0.956482	0.972019			236	0.996309	0.992633	0.998153						84				0.973817	0.966188	0.979743
63				0.96463	0.955975	0.971609			237	0.996309	0.992633	0.998153						85				0.973358	0.965674	0.97934
64	0.985301	0.979278	0.989583						238	0.995843	0.992027	0.997835						87				0.972898	0.965159	0.978937
67				0.964171	0.955469	0.971198			239	0.995843	0.992027	0.997835	0.994931	0.990865	0.99719			88	0.989894	0.984693	0.993334
68	0.984842	0.978744	0.9892	0.963712	0.954962	0.970787			244	0.995843	0.992027	0.997835						89				0.972439	0.964645	0.978534
72				0.963252	0.954457	0.970376			245				0.994931	0.990865	0.99719			90	0.989435	0.984144	0.992967
73				0.962333	0.953446	0.969552			246	0.995843	0.992027	0.997835	0.994931	0.990865	0.99719			91	0.988976	0.983597	0.992597	0.97152	0.963619	0.977726
74	0.984382	0.978211	0.988816	0.961874	0.952941	0.969139			247				0.994931	0.990865	0.99719			93				0.971061	0.963106	0.977321
76				0.960955	0.951932	0.968313			248	0.995843	0.992027	0.997835	0.993998	0.989686	0.996511			95				0.970602	0.962594	0.976916
77	0.983463	0.977148	0.988044						249				0.993998	0.989686	0.996511			97	0.988516	0.983052	0.992226	0.970142	0.962083	0.97651
78	0.983004	0.976619	0.987657						251	0.995843	0.992027	0.997835	0.993998	0.989686	0.996511			98	0.988057	0.982508	0.991853	0.969224	0.961061	0.975697
80	0.982545	0.97609	0.987269						252	0.995376	0.991424	0.99751	0.993531	0.989102	0.996164			99	0.987598	0.981966	0.991478	0.968764	0.960551	0.97529
81	0.981626	0.975035	0.986489						253				0.993531	0.989102	0.996164			101	0.987138	0.981426	0.991102
83	0.981167	0.974509	0.986098	0.960496	0.951428	0.9679			254				0.993063	0.98852	0.995812			102	0.986679	0.980887	0.990724	0.968305	0.960041	0.974882
84				0.959577	0.95042	0.967073			255	0.995376	0.991424	0.99751	0.993063	0.98852	0.995812			105				0.967846	0.959531	0.974475
85				0.958659	0.949414	0.966244			256				0.993063	0.98852	0.995812			106	0.98622	0.980349	0.990345
87				0.958199	0.948912	0.965829			257				0.993063	0.98852	0.995812			110	0.98576	0.979813	0.989964
88	0.980248	0.973459	0.985314						258	0.995376	0.991424	0.99751	0.993063	0.98852	0.995812			113	0.985301	0.979278	0.989583	0.967386	0.959022	0.974066
89				0.95774	0.948409	0.965414			259	0.995376	0.991424	0.99751	0.993063	0.98852	0.995812			114	0.984842	0.978744	0.9892	0.966927	0.958513	0.973658
90	0.97887	0.97189	0.984131	0.957281	0.947907	0.964999			260	0.995376	0.991424	0.99751						117				0.966008	0.957497	0.972839
91	0.978411	0.971369	0.983735	0.955903	0.946402	0.963751			261	0.995376	0.991424	0.99751	0.993063	0.98852	0.995812			118				0.965549	0.956989	0.97243
93	0.977951	0.970848	0.983339	0.955443	0.945901	0.963335			262	0.995376	0.991424	0.99751						119	0.984382	0.978211	0.988816
95	0.977492	0.970328	0.982942	0.954984	0.945401	0.962918			263	0.994907	0.990823	0.997177	0.992593	0.987937	0.995456			122				0.96509	0.956482	0.972019
97	0.977033	0.969808	0.982544	0.954525	0.9449	0.962501			264				0.992122	0.987357	0.995095			125				0.964171	0.955469	0.971198
98	0.976573	0.969289	0.982145	0.953606	0.9439	0.961667			266	0.994438	0.990226	0.996837	0.992122	0.987357	0.995095			126				0.963252	0.954457	0.970376
99	0.975655	0.968253	0.981347	0.953147	0.9434	0.96125			267				0.992122	0.987357	0.995095			127				0.962793	0.953951	0.969964
100	0.975195	0.967736	0.980947						268	0.994438	0.990226	0.996837	0.992122	0.987357	0.995095			133	0.983463	0.977148	0.988044
101	0.974277	0.966704	0.980145						269				0.992122	0.987357	0.995095			134				0.962333	0.953446	0.969552
102	0.973817	0.966188	0.979743	0.952687	0.9429	0.960832			270	0.993968	0.989634	0.996493						135				0.961874	0.952941	0.969139
105				0.951309	0.941402	0.959577			271	0.993968	0.989634	0.996493	0.992122	0.987357	0.995095			138				0.961415	0.952436	0.968726
106	0.973358	0.965674	0.97934						272	0.993968	0.989634	0.996493	0.992122	0.987357	0.995095			140	0.982545	0.97609	0.987269
108				0.95085	0.940904	0.959158			273				0.992122	0.987357	0.995095			141				0.960496	0.951428	0.9679
110	0.972898	0.965159	0.978937						274	0.993968	0.989634	0.996493	0.992122	0.987357	0.995095			142	0.982085	0.975562	0.986879
113	0.972439	0.964645	0.978534	0.95039	0.940405	0.95874			275	0.993968	0.989634	0.996493	0.992122	0.987357	0.995095			144				0.960037	0.950924	0.967486
114	0.97198	0.964132	0.97813	0.949931	0.939907	0.95832			276	0.993968	0.989634	0.996493						149	0.981626	0.975035	0.986489
115	0.97152	0.963619	0.977726	0.949472	0.939409	0.957901			277	0.993968	0.989634	0.996493	0.991647	0.986775	0.994729			150	0.981167	0.974509	0.986098
117	0.971061	0.963106	0.977321	0.948553	0.938413	0.957062			278	0.993496	0.989042	0.996143	0.991647	0.986775	0.994729			153				0.959577	0.95042	0.967073
118				0.948094	0.937916	0.956642			279				0.991647	0.986775	0.994729			154	0.980707	0.973984	0.985706	0.959118	0.949917	0.966658
122				0.947175	0.936921	0.955802			280	0.993496	0.989042	0.996143	0.991647	0.986775	0.994729			155				0.958199	0.948912	0.965829
125				0.946256	0.935927	0.95496			281	0.993496	0.989042	0.996143	0.991647	0.986775	0.994729			156				0.95774	0.948409	0.965414
126				0.944878	0.934438	0.953697			282	0.993023	0.988453	0.995788	0.991171	0.986192	0.994359			163	0.980248	0.973459	0.985314
127				0.9435	0.932951	0.952432			284	0.993023	0.988453	0.995788	0.991171	0.986192	0.994359			164				0.957281	0.947907	0.964999
132				0.943041	0.932456	0.95201			285				0.991171	0.986192	0.994359			166				0.956821	0.947405	0.964583
133	0.969683	0.961572	0.976104						286	0.99255	0.987867	0.995429	0.991171	0.986192	0.994359			168				0.956362	0.946904	0.964167
134				0.942582	0.93196	0.951588			287	0.99113	0.986129	0.994334						169	0.979329	0.972412	0.984526	0.955903	0.946402	0.963751
135				0.941663	0.93097	0.950743			288	0.990657	0.985555	0.993963	0.991171	0.986192	0.994359			170				0.955443	0.945901	0.963335
137	0.969224	0.961061	0.975697						289	0.990657	0.985555	0.993963	0.990692	0.985608	0.993985			171				0.954984	0.945401	0.962918
138	0.968764	0.960551	0.97529	0.941203	0.930476	0.95032			290				0.990692	0.985608	0.993985			175	0.978411	0.971369	0.983735	0.954525	0.9449	0.962501
139				0.940744	0.929981	0.949898			291				0.990692	0.985608	0.993985			178				0.954065	0.9444	0.962084
140	0.968305	0.960041	0.974882						292				0.990692	0.985608	0.993985			181	0.978411	0.971369	0.983735
141				0.939825	0.928992	0.949051			293	0.990657	0.985555	0.993963	0.989729	0.984442	0.993226			182	0.977951	0.970848	0.983339	0.954065	0.9444	0.962084
142	0.967846	0.959531	0.974475	0.938447	0.92751	0.947781			294	0.990657	0.985555	0.993963	0.989729	0.984442	0.993226			183	0.977951	0.970848	0.983339
144				0.937988	0.927017	0.947357			295	0.990657	0.985555	0.993963	0.989729	0.984442	0.993226			184				0.953606	0.943899	0.961667
147	0.966468	0.958005	0.973249						296	0.990657	0.985555	0.993963	0.989729	0.984442	0.993226			185	0.977951	0.970848	0.983339
148	0.966008	0.957497	0.972839						297	0.990657	0.985555	0.993963						187				0.953146	0.943399	0.961249
149	0.965549	0.956989	0.97243						298				0.988763	0.983281	0.992455			188	0.977491	0.970326	0.982941	0.952687	0.942899	0.960831
150	0.96509	0.956482	0.972019						299	0.990657	0.985555	0.993963						189	0.977491	0.970326	0.982941
153				0.937069	0.92603	0.946509			300	0.990657	0.985555	0.993963	0.988763	0.983281	0.992455			190	0.977491	0.970326	0.982941	0.952687	0.942899	0.960831
154	0.964171	0.955469	0.971198	0.93661	0.925537	0.946085			301	0.990657	0.985555	0.993963	0.988763	0.983281	0.992455			192				0.952687	0.942899	0.960831
155	0.963252	0.954457	0.970376	0.935691	0.924551	0.945236			302				0.988763	0.983281	0.992455			193				0.952687	0.942899	0.960831
156				0.935232	0.924058	0.944811			303	0.990657	0.985555	0.993963						194	0.977491	0.970326	0.982941	0.952226	0.942398	0.960412
159				0.934773	0.923566	0.944386			304				0.988763	0.983281	0.992455			196	0.977491	0.970326	0.982941
161				0.933854	0.922581	0.943536			305	0.990657	0.985555	0.993963						197				0.951766	0.941898	0.959993
162	0.962793	0.953951	0.969964	0.933395	0.922089	0.943111			307				0.988277	0.982698	0.992064			198	0.977491	0.970326	0.982941
163	0.962333	0.953446	0.969552						308	0.99018	0.984978	0.993587	0.988277	0.982698	0.992064			199	0.977491	0.970326	0.982941
164	0.961874	0.952941	0.969139	0.931557	0.920122	0.941408			309	0.99018	0.984978	0.993587	0.988277	0.982698	0.992064			200				0.951305	0.941397	0.959573
165	0.961415	0.952436	0.968726						310	0.99018	0.984978	0.993587	0.988277	0.982698	0.992064			203	0.977491	0.970326	0.982941	0.950844	0.940896	0.959153
166				0.931098	0.91963	0.940982			311				0.988277	0.982698	0.992064			204	0.977029	0.969804	0.982541	0.950382	0.940396	0.958733
167	0.960496	0.951428	0.9679						312				0.988277	0.982698	0.992064			205	0.976567	0.969282	0.982141
168				0.930638	0.919139	0.940556			313	0.99018	0.984978	0.993587	0.987787	0.982112	0.991669			206				0.950382	0.940396	0.958733
169	0.959577	0.95042	0.967073	0.930179	0.918648	0.940129			314				0.987787	0.982112	0.991669			207				0.950382	0.940396	0.958733
170				0.92972	0.918157	0.939703			315	0.989702	0.984401	0.993207						208	0.976567	0.969282	0.982141
171	0.959118	0.949917	0.966658	0.92926	0.917666	0.939277			316	0.989702	0.984401	0.993207	0.987787	0.982112	0.991669			209	0.975644	0.968239	0.981338	0.949459	0.939393	0.95789
175	0.95774	0.948409	0.965414	0.928342	0.916685	0.938423			317	0.989702	0.984401	0.993207	0.987787	0.982112	0.991669			211	0.975644	0.968239	0.981338	0.948535	0.938392	0.957047
176				0.927882	0.916194	0.937996			318				0.987787	0.982112	0.991669			212	0.975181	0.967718	0.980936	0.948535	0.938392	0.957047
177	0.957281	0.947907	0.964999						319	0.989702	0.984401	0.993207						213	0.975181	0.967718	0.980936	0.948073	0.937891	0.956625
178				0.927423	0.915704	0.937569			320				0.987295	0.981526	0.991271			214	0.975181	0.967718	0.980936	0.947611	0.937391	0.956203
181	0.957281	0.947907	0.964999						321	0.989222	0.983824	0.992825						216	0.975181	0.967718	0.980936	0.947149	0.93689	0.95578
182	0.956821	0.947405	0.964583	0.926964	0.915213	0.937142			323	0.988743	0.98325	0.992441	0.987295	0.981526	0.991271			217	0.975181	0.967718	0.980936	0.945763	0.935391	0.954511
183	0.956821	0.947405	0.964583						324	0.988743	0.98325	0.992441	0.987295	0.981526	0.991271			218	0.975181	0.967718	0.980936	0.945763	0.935391	0.954511
184				0.926045	0.914233	0.936287			325	0.988743	0.98325	0.992441	0.987295	0.981526	0.991271			219				0.945301	0.934891	0.954087
185	0.956361	0.946903	0.964167						326	0.988743	0.98325	0.992441						220	0.975181	0.967718	0.980936	0.943913	0.933392	0.952815
187				0.925586	0.913743	0.93586			327	0.988743	0.98325	0.992441	0.986801	0.980938	0.990869			221				0.943451	0.932893	0.952391
188	0.955441	0.945898	0.963333	0.925126	0.913254	0.935432			328	0.988743	0.98325	0.992441	0.986801	0.980938	0.990869			223	0.974717	0.967196	0.980532	0.942526	0.931895	0.951541
189	0.954981	0.945397	0.962916	0.924667	0.912764	0.935004			329	0.988743	0.98325	0.992441	0.986307	0.980351	0.990466			224	0.974717	0.967196	0.980532	0.942064	0.931396	0.951116
190	0.954981	0.945397	0.962916	0.924667	0.912764	0.935004			330				0.986307	0.980351	0.990466			225				0.941601	0.930897	0.950691
192				0.924667	0.912764	0.935004			331	0.988743	0.98325	0.992441	0.986307	0.980351	0.990466			227	0.974253	0.966673	0.980126	0.941601	0.930897	0.950691
193				0.924207	0.912273	0.934575			332	0.988743	0.98325	0.992441						228	0.974253	0.966673	0.980126	0.941601	0.930897	0.950691
194	0.95452	0.944894	0.962498	0.923287	0.911293	0.933718			333	0.988259	0.982672	0.992052	0.98581	0.979764	0.990059			229				0.940673	0.929897	0.949838
196	0.95452	0.944894	0.962498						334	0.988259	0.982672	0.992052	0.985313	0.979178	0.98965			230	0.974253	0.966673	0.980126
197				0.922827	0.910803	0.933289			335				0.985313	0.979178	0.98965			231	0.974253	0.966673	0.980126	0.939745	0.928898	0.948983
198	0.954059	0.944392	0.962079						336	0.988259	0.982672	0.992052	0.984816	0.978592	0.98924			232				0.939745	0.928898	0.948983
199	0.953598	0.94389	0.96166						337				0.984816	0.978592	0.98924			233	0.974253	0.966673	0.980126	0.939745	0.928898	0.948983
200				0.922366	0.910313	0.93286			338	0.987775	0.982095	0.99166	0.984816	0.978592	0.98924			234	0.974253	0.966673	0.980126	0.93928	0.928397	0.948555
201	0.953137	0.943388	0.961241						339	0.987775	0.982095	0.99166	0.984816	0.978592	0.98924			235				0.938815	0.927896	0.948127
203	0.953137	0.943388	0.961241	0.921905	0.909822	0.93243			340	0.986804	0.980944	0.990871	0.984316	0.978005	0.988826			236	0.973788	0.96615	0.97972
204	0.951753	0.941882	0.959982	0.921445	0.909332	0.932			341	0.986804	0.980944	0.990871	0.984316	0.978005	0.988826			237	0.973788	0.96615	0.97972
205	0.951291	0.941381	0.959562						342	0.986319	0.98037	0.990473	0.983313	0.976831	0.987993			238				0.93835	0.927396	0.947698
206	0.95083	0.94088	0.959142	0.921445	0.909332	0.932			343	0.986319	0.98037	0.990473	0.983313	0.976831	0.987993			239	0.973788	0.96615	0.97972	0.93835	0.927396	0.947698
207				0.920522	0.90835	0.93114			344	0.985831	0.979795	0.990073	0.983313	0.976831	0.987993			243				0.937884	0.926895	0.947269
208	0.95083	0.94088	0.959142	0.920061	0.907859	0.930709			345	0.985343	0.979221	0.98967	0.982811	0.976245	0.987574			244	0.973788	0.96615	0.97972	0.937419	0.926394	0.94684
209	0.95083	0.94088	0.959142	0.919138	0.906878	0.929847			346	0.985343	0.979221	0.98967	0.982811	0.976245	0.987574			245				0.936953	0.925894	0.94641
211	0.949906	0.939877	0.9583	0.917754	0.905406	0.928554			347	0.985343	0.979221	0.98967	0.982811	0.976245	0.987574			246	0.973788	0.96615	0.97972	0.936487	0.925393	0.94598
212	0.948058	0.937873	0.956613						348	0.984853	0.978646	0.989265	0.982811	0.976245	0.987574			247				0.936487	0.925393	0.94598
213	0.948058	0.937873	0.956613	0.917292	0.904916	0.928122			349	0.984853	0.978646	0.989265	0.982811	0.976245	0.987574			248	0.973788	0.96615	0.97972	0.93602	0.92489	0.945549
214	0.948058	0.937873	0.956613	0.916831	0.904426	0.927691			350	0.984853	0.978646	0.989265	0.982811	0.976245	0.987574			249				0.935552	0.924388	0.945117
215				0.91637	0.903936	0.927259			351	0.984853	0.978646	0.989265	0.982306	0.975656	0.987151			251	0.973788	0.96615	0.97972	0.935552	0.924388	0.945117
216	0.947596	0.937372	0.95619	0.915908	0.903446	0.926827			352	0.984853	0.978646	0.989265	0.982306	0.975656	0.987151			252	0.97332	0.965624	0.979311	0.935084	0.923885	0.944685
217				0.914524	0.901977	0.925532			353	0.984853	0.978646	0.989265	0.982306	0.975656	0.987151			253				0.934616	0.923382	0.944252
218	0.947133	0.936871	0.955766	0.91314	0.900509	0.924235			354	0.984853	0.978646	0.989265	0.982306	0.975656	0.987151			254				0.933678	0.922375	0.943386
219				0.912216	0.89953	0.92337			355	0.984853	0.978646	0.989265	0.982306	0.975656	0.987151			255	0.97332	0.965624	0.979311	0.933678	0.922375	0.943386
220	0.947133	0.936871	0.955766	0.91037	0.897574	0.921638			356	0.984853	0.978646	0.989265	0.982306	0.975656	0.987151			256				0.933678	0.922375	0.943386
221				0.909446	0.896596	0.920771			357	0.984358	0.978066	0.988856	0.982306	0.975656	0.987151			257				0.933678	0.922375	0.943386
222	0.946669	0.936369	0.955342	0.908985	0.896107	0.920338			358	0.984358	0.978066	0.988856	0.982306	0.975656	0.987151			258				0.933678	0.922375	0.943386
223	0.946206	0.935868	0.954918	0.908062	0.89513	0.919471			359	0.984358	0.978066	0.988856	0.982306	0.975656	0.987151			259	0.97332	0.965624	0.979311	0.933678	0.922375	0.943386
224	0.946206	0.935868	0.954918	0.907138	0.894153	0.918603			360	0.984358	0.978066	0.988856	0.982306	0.975656	0.987151			260	0.97332	0.965624	0.979311
225				0.906677	0.893665	0.918169			361				0.981789	0.975053	0.986719			261	0.97332	0.965624	0.979311	0.933678	0.922375	0.943386
227				0.906214	0.893176	0.917735			362	0.983862	0.977485	0.988444	0.980756	0.97385	0.985852			262	0.97332	0.965624	0.979311
228	0.946206	0.935868	0.954918	0.905289	0.892198	0.916865			363	0.983862	0.977485	0.988444	0.980756	0.97385	0.985852			263	0.97238	0.964569	0.978488
229	0.945742	0.935366	0.954493	0.903901	0.890731	0.915559			364	0.983862	0.977485	0.988444	0.980239	0.973249	0.985416			264				0.932734	0.921362	0.942513
230	0.945742	0.935366	0.954493						365	0.983365	0.976904	0.98803	0.980239	0.973249	0.985416			265	0.97191	0.964042	0.978076	0.932262	0.920856	0.942077
231	0.945742	0.935366	0.954493	0.902511	0.889263	0.914252			366				0.980239	0.973249	0.985416			266	0.97144	0.963516	0.977663	0.932262	0.920856	0.942077
232				0.902048	0.888775	0.913816			367	0.983365	0.976904	0.98803	0.979196	0.972042	0.984535			267				0.93179	0.920349	0.94164
233	0.945742	0.935366	0.954493	0.902048	0.888775	0.913816			368	0.983365	0.976904	0.98803	0.979196	0.972042	0.984535			268	0.97144	0.963516	0.977663	0.93179	0.920349	0.94164
234	0.945277	0.934863	0.954068	0.901585	0.888285	0.913379			369	0.983365	0.976904	0.98803	0.978675	0.97144	0.984092			269				0.93179	0.920349	0.94164
235	0.944812	0.93436	0.953642	0.901121	0.887795	0.912942			370	0.983365	0.976904	0.98803	0.978675	0.97144	0.984092			270				0.931316	0.919841	0.941202
236	0.944347	0.933857	0.953215	0.900657	0.887305	0.912505			371	0.983365	0.976904	0.98803	0.978675	0.97144	0.984092			271	0.97144	0.963516	0.977663	0.930843	0.919333	0.940763
237	0.944347	0.933857	0.953215						372	0.983365	0.976904	0.98803	0.978675	0.97144	0.984092			272	0.970969	0.962989	0.977249	0.930369	0.918825	0.940324
238	0.943416	0.932851	0.952361	0.899728	0.886326	0.91163			373	0.983365	0.976904	0.98803	0.978675	0.97144	0.984092			273				0.929893	0.918315	0.939884
239	0.943416	0.932851	0.952361	0.899728	0.886326	0.91163			374	0.983365	0.976904	0.98803	0.978675	0.97144	0.984092			274	0.970969	0.962989	0.977249	0.929893	0.918315	0.939884
240				0.899264	0.885836	0.911193			375	0.983365	0.976904	0.98803	0.978675	0.97144	0.984092			275	0.970969	0.962989	0.977249	0.928941	0.917295	0.939003
242	0.94295	0.932348	0.951934	0.8988	0.885347	0.910755			376				0.978675	0.97144	0.984092			276	0.970969	0.962989	0.977249
243	0.942484	0.931845	0.951506	0.897871	0.884367	0.90988			377	0.983365	0.976904	0.98803	0.978675	0.97144	0.984092			277	0.970969	0.962989	0.977249	0.928465	0.916785	0.938562
244	0.942484	0.931845	0.951506	0.897407	0.883878	0.909442			378	0.983365	0.976904	0.98803	0.978675	0.97144	0.984092			278	0.970496	0.962459	0.976832	0.928465	0.916785	0.938562
245				0.896479	0.882899	0.908566			379	0.983365	0.976904	0.98803	0.978675	0.97144	0.984092			279	0.970022	0.96193	0.976416	0.927989	0.916274	0.93812
246	0.942017	0.931341	0.951077	0.895084	0.88143	0.90725			380	0.983365	0.976904	0.98803	0.978145	0.970827	0.983643			280	0.970022	0.96193	0.976416	0.927989	0.916274	0.93812
247				0.895084	0.88143	0.90725			381	0.982346	0.975712	0.98718	0.977084	0.969604	0.982739			281	0.970022	0.96193	0.976416	0.927989	0.916274	0.93812
248	0.942017	0.931341	0.951077	0.894153	0.880449	0.906371			382	0.982346	0.975712	0.98718	0.977084	0.969604	0.982739			282				0.927989	0.916274	0.93812
249				0.893687	0.879959	0.905931			383				0.977084	0.969604	0.982739			283				0.927032	0.915249	0.937233
251	0.942017	0.931341	0.951077	0.893687	0.879959	0.905931			384	0.982346	0.975712	0.98718	0.977084	0.969604	0.982739			284	0.969548	0.961401	0.975998	0.927032	0.915249	0.937233
252	0.94155	0.930837	0.950648	0.892754	0.878977	0.90505			385	0.982346	0.975712	0.98718	0.977084	0.969604	0.982739			285				0.927032	0.915249	0.937233
253				0.892288	0.878485	0.904609			386	0.982346	0.975712	0.98718	0.976547	0.968986	0.982282			286	0.9686	0.960342	0.97516	0.926552	0.914736	0.936788
254				0.891353	0.877502	0.903726			387	0.981834	0.975115	0.986751	0.976009	0.968367	0.981823			287	0.968125	0.959814	0.97474
255	0.94155	0.930837	0.950648	0.889951	0.876026	0.9024			388	0.981321	0.974517	0.986321	0.976009	0.968367	0.981823			288	0.967651	0.959286	0.97432	0.926552	0.914736	0.936788
256				0.889483	0.875533	0.901957			389	0.981321	0.974517	0.986321	0.976009	0.968367	0.981823			289	0.966701	0.95823	0.973478	0.926071	0.914221	0.936342
257				0.889483	0.875533	0.901957			390	0.981321	0.974517	0.986321	0.976009	0.968367	0.981823			290				0.926071	0.914221	0.936342
258				0.889483	0.875533	0.901957			391	0.981321	0.974517	0.986321	0.975469	0.967746	0.98136			291	0.966701	0.95823	0.973478	0.925589	0.913704	0.935894
259	0.94155	0.930837	0.950648	0.889013	0.87504	0.901513			392	0.981321	0.974517	0.986321	0.975469	0.967746	0.98136			292	0.966226	0.957702	0.973056	0.925589	0.913704	0.935894
260	0.94155	0.930837	0.950648						393	0.981321	0.974517	0.986321	0.975469	0.967746	0.98136			293	0.966226	0.957702	0.973056	0.925589	0.913704	0.935894
261	0.94155	0.930837	0.950648	0.889013	0.87504	0.901513			394	0.981321	0.974517	0.986321	0.975469	0.967746	0.98136			294	0.966226	0.957702	0.973056	0.925589	0.913704	0.935894
262	0.94155	0.930837	0.950648						395	0.981321	0.974517	0.986321						295	0.966226	0.957702	0.973056	0.925589	0.913704	0.935894
263	0.940144	0.92932	0.949355	0.888543	0.874545	0.901069			396	0.981321	0.974517	0.986321	0.975469	0.967746	0.98136			296	0.966226	0.957702	0.973056	0.925589	0.913704	0.935894
264				0.887133	0.873062	0.899735			397	0.981321	0.974517	0.986321	0.975469	0.967746	0.98136			297	0.965749	0.957173	0.972633	0.924618	0.912665	0.934994
265	0.939674	0.928814	0.948924	0.886192	0.872073	0.898845			398	0.981321	0.974517	0.986321	0.975469	0.967746	0.98136			298				0.924618	0.912665	0.934994
266	0.939205	0.928308	0.948492	0.886192	0.872073	0.898845			399	0.980801	0.973912	0.985884	0.975469	0.967746	0.98136			299	0.965272	0.956644	0.972208	0.924133	0.912145	0.934544
267				0.885722	0.871579	0.8984			400	0.980801	0.973912	0.985884	0.975469	0.967746	0.98136			300				0.92316	0.911104	0.933641
268	0.939205	0.928308	0.948492	0.885722	0.871579	0.8984			401	0.980801	0.973912	0.985884	0.974918	0.967112	0.980889			301	0.965272	0.956644	0.972208	0.92316	0.911104	0.933641
269				0.885722	0.871579	0.8984			402				0.974918	0.967112	0.980889			302	0.964794	0.956114	0.971783	0.922672	0.910583	0.933188
270	0.938735	0.927802	0.948059	0.88525	0.871083	0.897953			403				0.974365	0.966477	0.980416			303	0.964794	0.956114	0.971783
271	0.938735	0.927802	0.948059	0.884779	0.870588	0.897507			404	0.980801	0.973912	0.985884	0.973813	0.965843	0.979943			304				0.922672	0.910583	0.933188
272	0.938265	0.927296	0.947626	0.884307	0.870092	0.89706			405	0.980801	0.973912	0.985884	0.973813	0.965843	0.979943			305	0.964794	0.956114	0.971783
273	0.937795	0.926789	0.947193	0.883834	0.869595	0.896612			406				0.973813	0.965843	0.979943			307				0.922672	0.910583	0.933188
274	0.936853	0.925776	0.946326	0.883834	0.869595	0.896612			407	0.980801	0.973912	0.985884	0.973813	0.965843	0.979943			308				0.922672	0.910583	0.933188
275				0.882886	0.868599	0.895715			408	0.980801	0.973912	0.985884	0.972697	0.964564	0.978984			309	0.964794	0.956114	0.971783	0.922182	0.910058	0.932733
276	0.936853	0.925776	0.946326						409	0.980801	0.973912	0.985884	0.972697	0.964564	0.978984			310	0.964794	0.956114	0.971783	0.922182	0.910058	0.932733
277	0.936853	0.925776	0.946326	0.881939	0.867604	0.894817			410	0.980801	0.973912	0.985884						311				0.921199	0.909006	0.93182
278	0.93591	0.924761	0.945455	0.881465	0.867106	0.894368			411	0.980801	0.973912	0.985884	0.972697	0.964564	0.978984			312				0.921199	0.909006	0.93182
279	0.935438	0.924253	0.94502	0.880991	0.866608	0.893919			412				0.972697	0.964564	0.978984			313	0.964794	0.956114	0.971783	0.920215	0.907953	0.930905
280	0.935438	0.924253	0.94502	0.880516	0.86611	0.893469			413	0.980801	0.973912	0.985884	0.971574	0.96328	0.978016			314	0.964314	0.955582	0.971356	0.919722	0.907426	0.930447
281	0.935438	0.924253	0.94502	0.880516	0.86611	0.893469			414	0.980801	0.973912	0.985884	0.970449	0.961997	0.977044			316	0.964314	0.955582	0.971356	0.919722	0.907426	0.930447
282	0.934965	0.923745	0.944583	0.88004	0.865611	0.893018			415				0.970449	0.961997	0.977044			317	0.964314	0.955582	0.971356	0.918735	0.906372	0.92953
283				0.879089	0.864611	0.892116			416	0.980801	0.973912	0.985884	0.970449	0.961997	0.977044			318	0.963833	0.955049	0.970927	0.918241	0.905844	0.92907
284	0.934492	0.923237	0.944147	0.878613	0.864112	0.891664			417	0.980801	0.973912	0.985884	0.969885	0.961355	0.976555			319	0.963833	0.955049	0.970927	0.918241	0.905844	0.92907
285	0.934019	0.922729	0.94371	0.878136	0.863612	0.891213			418	0.980271	0.973293	0.985439	0.969885	0.961355	0.976555			320				0.918241	0.905844	0.92907
286	0.9326	0.921206	0.942399	0.878136	0.863612	0.891213			419	0.980271	0.973293	0.985439	0.969885	0.961355	0.976555			321	0.962389	0.953451	0.969638	0.917746	0.905315	0.92861
287	0.931655	0.920191	0.941524						420				0.969885	0.961355	0.976555			322	0.962389	0.953451	0.969638	0.917251	0.904787	0.928149
288	0.930709	0.919177	0.940649	0.878136	0.863612	0.891213			421				0.969885	0.961355	0.976555			323	0.961908	0.952919	0.969208	0.917251	0.904787	0.928149
289	0.930236	0.91867	0.940211	0.876701	0.862105	0.889851			422	0.980271	0.973293	0.985439	0.969313	0.960704	0.97606			324	0.961908	0.952919	0.969208	0.916755	0.904257	0.927688
290				0.876701	0.862105	0.889851			423	0.980271	0.973293	0.985439	0.969313	0.960704	0.97606			325	0.961908	0.952919	0.969208	0.916755	0.904257	0.927688
291				0.876221	0.861602	0.889396			424				0.969313	0.960704	0.97606			326	0.961908	0.952919	0.969208
292	0.929763	0.918163	0.939772	0.876221	0.861602	0.889396			425	0.980271	0.973293	0.985439	0.968164	0.959397	0.975063			327	0.961424	0.952384	0.968775
293	0.929763	0.918163	0.939772	0.874781	0.860091	0.88803			426				0.968164	0.959397	0.975063			328	0.96094	0.95185	0.968342	0.916258	0.903727	0.927225
294	0.928815	0.917148	0.938895	0.874781	0.860091	0.88803			427	0.980271	0.973293	0.985439	0.968164	0.959397	0.975063			329	0.96094	0.95185	0.968342	0.916258	0.903727	0.927225
295	0.928815	0.917148	0.938895	0.874781	0.860091	0.88803			428	0.980271	0.973293	0.985439	0.968164	0.959397	0.975063			330				0.916258	0.903727	0.927225
296	0.928341	0.91664	0.938455	0.874781	0.860091	0.88803			429	0.980271	0.973293	0.985439	0.968164	0.959397	0.975063			331	0.96094	0.95185	0.968342	0.916258	0.903727	0.927225
297	0.927866	0.916132	0.938015	0.873816	0.859079	0.887115			430	0.980271	0.973293	0.985439	0.968164	0.959397	0.975063			332	0.96094	0.95185	0.968342	0.915759	0.903193	0.92676
298	0.927391	0.915624	0.937574	0.872852	0.858067	0.886199			431	0.980271	0.973293	0.985439	0.968164	0.959397	0.975063			333	0.96094	0.95185	0.968342
299	0.926916	0.915115	0.937133	0.872369	0.857561	0.885741			432	0.980271	0.973293	0.985439	0.968164	0.959397	0.975063			334	0.960453	0.951313	0.967907	0.915759	0.903193	0.92676
300				0.870921	0.856043	0.884366			433	0.980271	0.973293	0.985439	0.968164	0.959397	0.975063			335				0.915759	0.903193	0.92676
301	0.926916	0.915115	0.937133	0.870437	0.855537	0.883907			434	0.980271	0.973293	0.985439	0.968164	0.959397	0.975063			336	0.960453	0.951313	0.967907	0.915258	0.902658	0.926294
302	0.925965	0.914098	0.93625	0.869954	0.85503	0.883448			435	0.980271	0.973293	0.985439	0.967581	0.958734	0.974556			337				0.915258	0.902658	0.926294
303	0.925965	0.914098	0.93625						436	0.980271	0.973293	0.985439	0.966411	0.957405	0.973539			338	0.960453	0.951313	0.967907	0.915258	0.902658	0.926294
304				0.869954	0.85503	0.883448			437	0.980271	0.973293	0.985439	0.966411	0.957405	0.973539			339	0.959478	0.950237	0.967033	0.915258	0.902658	0.926294
305	0.925489	0.913589	0.935808						438				0.966411	0.957405	0.973539			340	0.959478	0.950237	0.967033	0.915258	0.902658	0.926294
306	0.925013	0.91308	0.935366						439	0.980271	0.973293	0.985439	0.966411	0.957405	0.973539			341	0.959478	0.950237	0.967033	0.915258	0.902658	0.926294
307				0.869468	0.854521	0.882986			440	0.980271	0.973293	0.985439	0.966411	0.957405	0.973539			342	0.959478	0.950237	0.967033
308	0.92406	0.912062	0.934481	0.869468	0.854521	0.882986			441	0.979729	0.97266	0.984984	0.965821	0.956736	0.973025			343	0.958499	0.949158	0.966154	0.915258	0.902658	0.926294
309	0.92406	0.912062	0.934481	0.868495	0.853501	0.882062			442	0.979729	0.97266	0.984984	0.965821	0.956736	0.973025			344	0.958499	0.949158	0.966154	0.915258	0.902658	0.926294
310				0.868495	0.853501	0.882062			443	0.979184	0.972024	0.984526	0.965821	0.956736	0.973025			345	0.958499	0.949158	0.966154	0.914752	0.902118	0.925824
311				0.867519	0.852479	0.881135			444	0.979184	0.972024	0.984526	0.965821	0.956736	0.973025			346	0.958499	0.949158	0.966154	0.914752	0.902118	0.925824
312				0.867031	0.851967	0.880671			445	0.979184	0.972024	0.984526	0.965821	0.956736	0.973025			347	0.958499	0.949158	0.966154	0.914752	0.902118	0.925824
313	0.92406	0.912062	0.934481	0.866542	0.851455	0.880207			446	0.979184	0.972024	0.984526	0.965821	0.956736	0.973025			348	0.958006	0.948615	0.965712	0.914246	0.901576	0.925352
314	0.923583	0.911551	0.934037	0.866053	0.850942	0.879742			447	0.979184	0.972024	0.984526	0.965821	0.956736	0.973025			349	0.958006	0.948615	0.965712	0.913738	0.901034	0.92488
316	0.923105	0.911041	0.933592	0.866053	0.850942	0.879742			448	0.979184	0.972024	0.984526	0.965821	0.956736	0.973025			350	0.958006	0.948615	0.965712	0.913738	0.901034	0.92488
317	0.922626	0.91053	0.933148	0.865073	0.849916	0.878811			449	0.979184	0.972024	0.984526	0.965821	0.956736	0.973025			351	0.95751	0.948069	0.965267	0.913738	0.901034	0.92488
318	0.922148	0.91002	0.932703	0.864583	0.849403	0.878345			450	0.979184	0.972024	0.984526	0.965821	0.956736	0.973025			352	0.95751	0.948069	0.965267	0.913228	0.900489	0.924405
319	0.922148	0.91002	0.932703						451	0.979184	0.972024	0.984526	0.965821	0.956736	0.973025			353	0.95751	0.948069	0.965267	0.913228	0.900489	0.924405
320				0.864583	0.849403	0.878345			452				0.965821	0.956736	0.973025			354	0.95751	0.948069	0.965267	0.912716	0.899942	0.923929
321	0.920234	0.907977	0.930921	0.864092	0.848888	0.877878			453	0.979184	0.972024	0.984526	0.965821	0.956736	0.973025			355	0.95751	0.948069	0.965267	0.912203	0.899394	0.923451
322				0.863601	0.848374	0.877411			454				0.965821	0.956736	0.973025			356	0.95751	0.948069	0.965267	0.91169	0.898845	0.922973
323	0.919277	0.906956	0.930029	0.863601	0.848374	0.877411			455	0.978632	0.971379	0.984061	0.965821	0.956736	0.973025			357	0.957012	0.94752	0.964819	0.911176	0.898297	0.922495
324	0.919277	0.906956	0.930029	0.863109	0.847859	0.876943			456	0.978632	0.971379	0.984061	0.965821	0.956736	0.973025			358	0.957012	0.94752	0.964819	0.910661	0.897747	0.922015
325	0.919277	0.906956	0.930029	0.863109	0.847859	0.876943			457	0.978078	0.970735	0.983595						359	0.957012	0.94752	0.964819	0.910661	0.897747	0.922015
326	0.919277	0.906956	0.930029						459	0.978078	0.970735	0.983595	0.965821	0.956736	0.973025			360	0.957012	0.94752	0.964819	0.910661	0.897747	0.922015
327	0.918797	0.906444	0.929582	0.862615	0.847342	0.876474			460	0.978078	0.970735	0.983595	0.965821	0.956736	0.973025			361	0.957012	0.94752	0.964819	0.910141	0.897192	0.921532
328	0.917355	0.904908	0.928238	0.862122	0.846826	0.876005			461	0.977523	0.97009	0.983126	0.965821	0.956736	0.973025			363	0.957012	0.94752	0.964819	0.909622	0.896637	0.921048
329	0.916874	0.904395	0.927789	0.861135	0.845792	0.875066			462	0.976968	0.969445	0.982655	0.965821	0.956736	0.973025			364	0.957012	0.94752	0.964819	0.908582	0.895527	0.920079
330	0.916392	0.903882	0.92734	0.861135	0.845792	0.875066			463	0.976968	0.969445	0.982655	0.965821	0.956736	0.973025			365	0.95651	0.946967	0.964369	0.908582	0.895527	0.920079
331	0.916392	0.903882	0.92734	0.861135	0.845792	0.875066			464	0.976411	0.9688	0.982183	0.965821	0.956736	0.973025			366				0.908582	0.895527	0.920079
332	0.916392	0.903882	0.92734	0.86064	0.845274	0.874595			465	0.976411	0.9688	0.982183	0.965821	0.956736	0.973025			367	0.956007	0.946412	0.963917	0.908058	0.894967	0.919591
333	0.91591	0.903369	0.92689	0.860145	0.844756	0.874124			466	0.976411	0.9688	0.982183	0.965208	0.956038	0.972493			368	0.956007	0.946412	0.963917	0.908058	0.894967	0.919591
334	0.915427	0.902854	0.926439	0.859651	0.844238	0.873654			467	0.975852	0.968153	0.981707	0.965208	0.956038	0.972493			369	0.956007	0.946412	0.963917	0.907533	0.894406	0.919102
335				0.859155	0.84372	0.873182			468	0.975852	0.968153	0.981707	0.965208	0.956038	0.972493			370	0.956007	0.946412	0.963917	0.907008	0.893846	0.918613
336	0.915427	0.902854	0.926439	0.857172	0.841646	0.871295			469	0.975292	0.967506	0.98123	0.964594	0.955339	0.97196			371	0.956007	0.946412	0.963917	0.907008	0.893846	0.918613
337				0.857172	0.841646	0.871295			470				0.964594	0.955339	0.97196			372	0.955498	0.945852	0.96346	0.907008	0.893846	0.918613
338	0.914943	0.902339	0.925988	0.857172	0.841646	0.871295			471	0.975292	0.967506	0.98123	0.964594	0.955339	0.97196			373	0.955498	0.945852	0.96346	0.907008	0.893846	0.918613
339	0.913975	0.901309	0.925084	0.857172	0.841646	0.871295			472	0.97473	0.966859	0.980751	0.964594	0.955339	0.97196			374				0.907008	0.893846	0.918613
340	0.913006	0.900278	0.924179	0.856674	0.841124	0.87082			473	0.974168	0.966211	0.98027	0.964594	0.955339	0.97196			375	0.954989	0.94529	0.963002	0.907008	0.893846	0.918613
341	0.912522	0.899763	0.923726	0.856674	0.841124	0.87082			474	0.974168	0.966211	0.98027	0.964594	0.955339	0.97196			376				0.907008	0.893846	0.918613
342	0.912037	0.899247	0.923273	0.855176	0.839558	0.869395			475	0.973604	0.965564	0.979787	0.964594	0.955339	0.97196			377	0.954989	0.94529	0.963002	0.907008	0.893846	0.918613
343	0.911066	0.898215	0.922365	0.854677	0.839036	0.868919			476	0.973604	0.965564	0.979787	0.963974	0.954633	0.971421			378	0.954989	0.94529	0.963002	0.906477	0.893279	0.918119
344	0.91058	0.897698	0.92191	0.854677	0.839036	0.868919			477				0.963352	0.953926	0.970879			379	0.954477	0.944726	0.962542	0.906477	0.893279	0.918119
345	0.910092	0.89718	0.921455	0.853677	0.83799	0.867967			478	0.973604	0.965564	0.979787	0.963352	0.953926	0.970879			380	0.953964	0.944161	0.96208	0.906477	0.893279	0.918119
346	0.910092	0.89718	0.921455	0.853677	0.83799	0.867967			479	0.973039	0.964915	0.979302	0.963352	0.953926	0.970879			381				0.906477	0.893279	0.918119
347	0.910092	0.89718	0.921455	0.853677	0.83799	0.867967			480				0.963352	0.953926	0.970879			382	0.953964	0.944161	0.96208	0.906477	0.893279	0.918119
348	0.909115	0.896141	0.92054	0.852674	0.836942	0.867012			481	0.973039	0.964915	0.979302	0.962725	0.953213	0.970334			383				0.905941	0.892706	0.91762
349	0.908136	0.895101	0.919624	0.851671	0.835892	0.866055			482	0.972473	0.964267	0.978816	0.962725	0.953213	0.970334			384	0.953449	0.943594	0.961617	0.905941	0.892706	0.91762
350	0.907645	0.89458	0.919165	0.851671	0.835892	0.866055			483	0.972473	0.964267	0.978816	0.962725	0.953213	0.970334			385	0.953449	0.943594	0.961617	0.905941	0.892706	0.91762
351	0.907645	0.89458	0.919165	0.851168	0.835367	0.865576			484	0.972473	0.964267	0.978816	0.962094	0.952496	0.969784			386	0.953449	0.943594	0.961617	0.905941	0.892706	0.91762
352	0.907645	0.89458	0.919165	0.850159	0.834313	0.864615			485	0.972473	0.964267	0.978816	0.962094	0.952496	0.969784			387	0.952932	0.943025	0.961152	0.905941	0.892706	0.91762
353	0.907645	0.89458	0.919165	0.849654	0.833785	0.864134			486				0.962094	0.952496	0.969784			388	0.952932	0.943025	0.961152	0.905941	0.892706	0.91762
354	0.907645	0.89458	0.919165	0.849148	0.833256	0.863652			487	0.972473	0.964267	0.978816	0.962094	0.952496	0.969784			389	0.952932	0.943025	0.961152	0.905941	0.892706	0.91762
355	0.907645	0.89458	0.919165	0.848134	0.832197	0.862686			488	0.971904	0.963615	0.978326	0.962094	0.952496	0.969784			390	0.952412	0.942453	0.960684	0.905941	0.892706	0.91762
356	0.907645	0.89458	0.919165	0.847119	0.831136	0.861718			489	0.971904	0.963615	0.978326	0.961458	0.951773	0.969229			391	0.952412	0.942453	0.960684	0.905941	0.892706	0.91762
357	0.907152	0.894055	0.918703	0.846611	0.830606	0.861234			490	0.971904	0.963615	0.978326	0.960821	0.951051	0.968673			392	0.952412	0.942453	0.960684	0.905394	0.892121	0.917112
358	0.907152	0.894055	0.918703	0.846102	0.830074	0.860748			491	0.971333	0.962962	0.977834	0.960821	0.951051	0.968673			393	0.952412	0.942453	0.960684	0.905394	0.892121	0.917112
359	0.907152	0.894055	0.918703	0.845592	0.82954	0.860261			492	0.971333	0.962962	0.977834	0.960821	0.951051	0.968673			394	0.952412	0.942453	0.960684	0.904846	0.891534	0.916602
360	0.906656	0.893529	0.91824	0.845592	0.82954	0.860261			493				0.960821	0.951051	0.968673			395	0.951889	0.941876	0.960213
361				0.844564	0.828467	0.859282			494				0.960821	0.951051	0.968673			396	0.951889	0.941876	0.960213	0.904296	0.890945	0.91609
363	0.906161	0.893003	0.917776	0.844051	0.82793	0.858792			495				0.960821	0.951051	0.968673			397	0.951889	0.941876	0.960213	0.903744	0.890354	0.915577
364	0.906161	0.893003	0.917776	0.843537	0.827393	0.858302			496	0.971333	0.962962	0.977834						398	0.951889	0.941876	0.960213	0.903744	0.890354	0.915577
365	0.906161	0.893003	0.917776	0.843537	0.827393	0.858302			497	0.971333	0.962962	0.977834	0.960177	0.95032	0.968112			399	0.951364	0.941298	0.95974	0.903744	0.890354	0.915577
366				0.843537	0.827393	0.858302			498	0.971333	0.962962	0.977834	0.959532	0.949588	0.967548			400	0.951364	0.941298	0.95974	0.903744	0.890354	0.915577
367	0.905663	0.892473	0.91731	0.841982	0.825768	0.85682			499	0.971333	0.962962	0.977834	0.959532	0.949588	0.967548			401	0.951364	0.941298	0.95974
368	0.905663	0.892473	0.91731	0.841982	0.825768	0.85682			500	0.971333	0.962962	0.977834	0.959532	0.949588	0.967548			402	0.951364	0.941298	0.95974	0.903744	0.890354	0.915577
369	0.905663	0.892473	0.91731	0.841463	0.825226	0.856326			501				0.959532	0.949588	0.967548			404	0.951364	0.941298	0.95974	0.903744	0.890354	0.915577
370	0.905663	0.892473	0.91731	0.840945	0.824685	0.855831			502	0.970757	0.962302	0.977338	0.959532	0.949588	0.967548			405	0.951364	0.941298	0.95974	0.903744	0.890354	0.915577
371	0.905663	0.892473	0.91731	0.840945	0.824685	0.855831			503	0.970757	0.962302	0.977338	0.959532	0.949588	0.967548			406	0.950835	0.940717	0.959264	0.903744	0.890354	0.915577
372	0.905159	0.891938	0.916839	0.840945	0.824685	0.855831			504	0.970757	0.962302	0.977338	0.958877	0.948846	0.966976			407	0.950307	0.940135	0.958788	0.903744	0.890354	0.915577
373	0.905159	0.891938	0.916839	0.840945	0.824685	0.855831			505	0.970178	0.961641	0.976838	0.958877	0.948846	0.966976			408	0.950307	0.940135	0.958788	0.903744	0.890354	0.915577
374				0.840945	0.824685	0.855831			506	0.970178	0.961641	0.976838	0.958877	0.948846	0.966976			409	0.950307	0.940135	0.958788	0.903744	0.890354	0.915577
375	0.90415	0.890865	0.915895	0.840945	0.824685	0.855831			508				0.958217	0.948097	0.966399			410	0.950307	0.940135	0.958788	0.903181	0.88975	0.915054
376				0.840945	0.824685	0.855831			509	0.969599	0.96098	0.976338	0.958217	0.948097	0.966399			411	0.950307	0.940135	0.958788	0.902617	0.889146	0.91453
377	0.903644	0.890327	0.915422	0.840421	0.824138	0.855332			510				0.957554	0.947345	0.965819			412				0.902617	0.889146	0.91453
378	0.903644	0.890327	0.915422	0.839898	0.82359	0.854833			511	0.969019	0.960319	0.975835	0.957554	0.947345	0.965819			413	0.950307	0.940135	0.958788	0.902617	0.889146	0.91453
379	0.903138	0.889789	0.914948	0.839898	0.82359	0.854833			512	0.969019	0.960319	0.975835	0.957554	0.947345	0.965819			414	0.950307	0.940135	0.958788	0.902617	0.889146	0.91453
380	0.90263	0.889249	0.914472	0.839898	0.82359	0.854833			513	0.968435	0.959655	0.97533	0.956885	0.946586	0.965234			415	0.949771	0.939545	0.958306	0.902617	0.889146	0.91453
381	0.901103	0.887627	0.913043	0.838318	0.82194	0.853327			514	0.968435	0.959655	0.97533	0.956885	0.946586	0.965234			416	0.949771	0.939545	0.958306	0.902617	0.889146	0.91453
382	0.901103	0.887627	0.913043	0.838318	0.82194	0.853327			515	0.967851	0.958991	0.974823						417	0.949771	0.939545	0.958306	0.902617	0.889146	0.91453
383				0.836731	0.820281	0.851814			516				0.956885	0.946586	0.965234			418				0.902617	0.889146	0.91453
384	0.900594	0.887086	0.912566	0.836201	0.819727	0.851308			517	0.967851	0.958991	0.974823	0.956885	0.946586	0.965234			419	0.949771	0.939545	0.958306	0.902617	0.889146	0.91453
385	0.900084	0.886545	0.912088	0.836201	0.819727	0.851308			518	0.967851	0.958991	0.974823	0.956885	0.946586	0.965234			420	0.948697	0.938363	0.957337	0.901471	0.887916	0.913466
386	0.900084	0.886545	0.912088	0.835668	0.819171	0.8508			519	0.967851	0.958991	0.974823	0.956885	0.946586	0.965234			421	0.948159	0.937772	0.956853	0.900895	0.887299	0.912932
387	0.900084	0.886545	0.912088	0.835668	0.819171	0.8508			520	0.967851	0.958991	0.974823	0.956885	0.946586	0.965234			422	0.948159	0.937772	0.956853	0.900895	0.887299	0.912932
388	0.899571	0.886001	0.911608	0.835668	0.819171	0.8508			521	0.967851	0.958991	0.974823	0.956885	0.946586	0.965234			423	0.948159	0.937772	0.956853	0.900895	0.887299	0.912932
389	0.899571	0.886001	0.911608	0.835668	0.819171	0.8508			522	0.967851	0.958991	0.974823	0.956885	0.946586	0.965234			424				0.900895	0.887299	0.912932
390	0.899057	0.885455	0.911127	0.835131	0.818609	0.850289			523	0.967851	0.958991	0.974823	0.956885	0.946586	0.965234			425	0.948159	0.937772	0.956853	0.900895	0.887299	0.912932
391	0.899057	0.885455	0.911127	0.834594	0.818048	0.849776			524				0.956885	0.946586	0.965234			426				0.900895	0.887299	0.912932
392	0.899057	0.885455	0.911127	0.834054	0.817484	0.849262			525	0.967851	0.958991	0.974823	0.956885	0.946586	0.965234			427	0.948159	0.937772	0.956853	0.900895	0.887299	0.912932
393	0.899057	0.885455	0.911127	0.834054	0.817484	0.849262			526	0.967851	0.958991	0.974823						428	0.948159	0.937772	0.956853	0.900895	0.887299	0.912932
394	0.899057	0.885455	0.911127	0.834054	0.817484	0.849262			527	0.967851	0.958991	0.974823	0.956885	0.946586	0.965234			429	0.948159	0.937772	0.956853	0.899723	0.88604	0.911845
395	0.899057	0.885455	0.911127						528	0.967851	0.958991	0.974823	0.956885	0.946586	0.965234			430	0.948159	0.937772	0.956853	0.899723	0.88604	0.911845
396	0.899057	0.885455	0.911127	0.833512	0.816916	0.848745			529	0.967851	0.958991	0.974823	0.956885	0.946586	0.965234			431	0.948159	0.937772	0.956853	0.899723	0.88604	0.911845
397	0.899057	0.885455	0.911127	0.833512	0.816916	0.848745			530	0.967258	0.958315	0.974308	0.956885	0.946586	0.965234			432	0.948159	0.937772	0.956853	0.899723	0.88604	0.911845
398	0.899057	0.885455	0.911127	0.833512	0.816916	0.848745			531				0.956885	0.946586	0.965234			433	0.948159	0.937772	0.956853	0.899723	0.88604	0.911845
399	0.89802	0.884353	0.910156	0.833512	0.816916	0.848745			532	0.967258	0.958315	0.974308	0.956195	0.945803	0.964632			434	0.947615	0.937174	0.956362	0.899723	0.88604	0.911845
400	0.89802	0.884353	0.910156	0.833512	0.816916	0.848745			533	0.967258	0.958315	0.974308	0.956195	0.945803	0.964632			435	0.947615	0.937174	0.956362	0.899723	0.88604	0.911845
401	0.89802	0.884353	0.910156	0.832965	0.816344	0.848224			534				0.956195	0.945803	0.964632			436	0.947615	0.937174	0.956362	0.899723	0.88604	0.911845
402	0.8975	0.8838	0.909668	0.832965	0.816344	0.848224			535	0.967258	0.958315	0.974308						437	0.947615	0.937174	0.956362	0.899723	0.88604	0.911845
403				0.832417	0.815771	0.847702			536	0.967258	0.958315	0.974308	0.956195	0.945803	0.964632			438				0.899723	0.88604	0.911845
404	0.8975	0.8838	0.909668	0.831869	0.815198	0.847181			537	0.967258	0.958315	0.974308	0.956195	0.945803	0.964632			439	0.947615	0.937174	0.956362	0.899723	0.88604	0.911845
405	0.8975	0.8838	0.909668	0.831869	0.815198	0.847181			538	0.967258	0.958315	0.974308	0.956195	0.945803	0.964632			440	0.947615	0.937174	0.956362	0.899723	0.88604	0.911845
406	0.896979	0.883246	0.90918	0.831869	0.815198	0.847181			539	0.967258	0.958315	0.974308	0.956195	0.945803	0.964632			441	0.947615	0.937174	0.956362	0.899723	0.88604	0.911845
407	0.896457	0.882692	0.908691	0.831319	0.814622	0.846656			540	0.967258	0.958315	0.974308	0.956195	0.945803	0.964632			442	0.947615	0.937174	0.956362	0.899723	0.88604	0.911845
408	0.896457	0.882692	0.908691	0.830767	0.814044	0.84613			542	0.966656	0.957629	0.973786	0.956195	0.945803	0.964632			443	0.947615	0.937174	0.956362	0.899723	0.88604	0.911845
409	0.896457	0.882692	0.908691	0.830213	0.813465	0.845603			543	0.966052	0.956942	0.973262	0.956195	0.945803	0.964632			444	0.94651	0.935957	0.955366	0.899723	0.88604	0.911845
410	0.896457	0.882692	0.908691	0.829659	0.812885	0.845075			544	0.965448	0.956255	0.972737	0.955489	0.944999	0.964018			445	0.94651	0.935957	0.955366	0.899723	0.88604	0.911845
411	0.896457	0.882692	0.908691	0.829104	0.812305	0.844547			545	0.965448	0.956255	0.972737	0.955489	0.944999	0.964018			446	0.94651	0.935957	0.955366	0.899118	0.885389	0.911286
412				0.829104	0.812305	0.844547			546	0.965448	0.956255	0.972737	0.955489	0.944999	0.964018			447	0.945956	0.935347	0.954866	0.897909	0.884088	0.910166
413	0.896457	0.882692	0.908691	0.826883	0.809983	0.84243			547	0.965448	0.956255	0.972737	0.955489	0.944999	0.964018			448	0.945956	0.935347	0.954866	0.897304	0.883437	0.909606
414	0.896457	0.882692	0.908691	0.826883	0.809983	0.84243			548	0.965448	0.956255	0.972737	0.955489	0.944999	0.964018			449	0.945956	0.935347	0.954866	0.896697	0.882786	0.909044
415				0.826883	0.809983	0.84243			549	0.965448	0.956255	0.972737	0.954777	0.944187	0.963397			450	0.945956	0.935347	0.954866	0.896697	0.882786	0.909044
416	0.896457	0.882692	0.908691	0.826883	0.809983	0.84243			551	0.965448	0.956255	0.972737						451	0.945956	0.935347	0.954866	0.896697	0.882786	0.909044
417	0.895928	0.88213	0.908196	0.825766	0.808815	0.841365			552	0.964839	0.955563	0.972207	0.954063	0.943375	0.962774			452				0.896697	0.882786	0.909044
418	0.895399	0.881567	0.907701	0.825766	0.808815	0.841365			553	0.964839	0.955563	0.972207	0.95335	0.942565	0.962151			453	0.945956	0.935347	0.954866
419				0.825766	0.808815	0.841365			554	0.964839	0.955563	0.972207	0.95335	0.942565	0.962151			454				0.896697	0.882786	0.909044
420	0.89434	0.880442	0.906709	0.824643	0.80764	0.840295			555	0.964227	0.954868	0.971674	0.952635	0.941754	0.961525			455	0.945397	0.934731	0.954362	0.896086	0.882129	0.908478
421	0.89381	0.879879	0.906213	0.824079	0.80705	0.839758			556	0.964227	0.954868	0.971674	0.952635	0.941754	0.961525			456	0.945397	0.934731	0.954362	0.896086	0.882129	0.908478
422	0.89381	0.879879	0.906213	0.823514	0.806459	0.839219			557	0.964227	0.954868	0.971674	0.952635	0.941754	0.961525			457	0.944276	0.933499	0.953351
423	0.89381	0.879879	0.906213	0.823514	0.806459	0.839219			558	0.964227	0.954868	0.971674	0.952635	0.941754	0.961525			459	0.944276	0.933499	0.953351	0.896086	0.882129	0.908478
424				0.823514	0.806459	0.839219			559	0.964227	0.954868	0.971674	0.952635	0.941754	0.961525			460	0.944276	0.933499	0.953351	0.895471	0.881466	0.907908
425	0.89381	0.879879	0.906213	0.822945	0.805864	0.838677			560	0.964227	0.954868	0.971674	0.952635	0.941754	0.961525			461	0.944276	0.933499	0.953351	0.895471	0.881466	0.907908
426	0.892214	0.878184	0.904717	0.822945	0.805864	0.838677			561	0.964227	0.954868	0.971674	0.952635	0.941754	0.961525			462	0.944276	0.933499	0.953351	0.894235	0.880138	0.906764
427	0.892214	0.878184	0.904717	0.822945	0.805864	0.838677			562	0.964227	0.954868	0.971674	0.952635	0.941754	0.961525			463	0.944276	0.933499	0.953351	0.894235	0.880138	0.906764
428	0.892214	0.878184	0.904717	0.821802	0.804669	0.837588			563				0.952635	0.941754	0.961525			464	0.944276	0.933499	0.953351	0.894235	0.880138	0.906764
429	0.892214	0.878184	0.904717	0.82123	0.80407	0.837043			564	0.964227	0.954868	0.971674	0.951907	0.940927	0.960889			465	0.944276	0.933499	0.953351	0.894235	0.880138	0.906764
430	0.892214	0.878184	0.904717	0.82123	0.80407	0.837043			565	0.964227	0.954868	0.971674	0.951907	0.940927	0.960889			466	0.944276	0.933499	0.953351	0.894235	0.880138	0.906764
431	0.892214	0.878184	0.904717	0.82123	0.80407	0.837043			566	0.964227	0.954868	0.971674	0.951907	0.940927	0.960889			467	0.944276	0.933499	0.953351	0.894235	0.880138	0.906764
432	0.892214	0.878184	0.904717	0.82123	0.80407	0.837043			567	0.963606	0.954163	0.971134	0.951907	0.940927	0.960889			468	0.944276	0.933499	0.953351
433	0.892214	0.878184	0.904717	0.82123	0.80407	0.837043			568				0.951907	0.940927	0.960889			469	0.944276	0.933499	0.953351	0.893615	0.87947	0.906189
434	0.891677	0.877614	0.904214	0.820656	0.803469	0.836496			569	0.963606	0.954163	0.971134	0.951907	0.940927	0.960889			470				0.893615	0.87947	0.906189
435	0.891677	0.877614	0.904214	0.820656	0.803469	0.836496			570	0.962984	0.953457	0.970592	0.951907	0.940927	0.960889			471	0.944276	0.933499	0.953351	0.892993	0.878802	0.905613
436	0.891677	0.877614	0.904214	0.819501	0.802261	0.835395			571				0.951907	0.940927	0.960889			472	0.944276	0.933499	0.953351	0.892993	0.878802	0.905613
437	0.891677	0.877614	0.904214	0.819501	0.802261	0.835395			572	0.962984	0.953457	0.970592	0.951907	0.940927	0.960889			473	0.944276	0.933499	0.953351	0.892993	0.878802	0.905613
438				0.818922	0.801655	0.834844			573	0.962984	0.953457	0.970592						474	0.944276	0.933499	0.953351	0.892993	0.878802	0.905613
439	0.891677	0.877614	0.904214	0.818922	0.801655	0.834844			574	0.962984	0.953457	0.970592						475	0.944276	0.933499	0.953351	0.892368	0.878129	0.905034
440	0.891137	0.87704	0.903708	0.818922	0.801655	0.834844			575	0.962984	0.953457	0.970592	0.951907	0.940927	0.960889			476	0.944276	0.933499	0.953351	0.892368	0.878129	0.905034
441	0.890596	0.876465	0.903201	0.818339	0.801045	0.834289			576	0.962359	0.952747	0.970046	0.951907	0.940927	0.960889			478	0.944276	0.933499	0.953351	0.892368	0.878129	0.905034
442	0.890053	0.875888	0.902692	0.818339	0.801045	0.834289			578	0.962359	0.952747	0.970046	0.951165	0.940083	0.960241			479	0.944276	0.933499	0.953351	0.892368	0.878129	0.905034
443	0.889509	0.87531	0.902183	0.817755	0.800434	0.833733			579	0.962359	0.952747	0.970046	0.951165	0.940083	0.960241			480	0.944276	0.933499	0.953351	0.892368	0.878129	0.905034
444	0.88842	0.874153	0.901162	0.817755	0.800434	0.833733			580				0.950421	0.939236	0.959591			481	0.943701	0.932865	0.952833	0.892368	0.878129	0.905034
445	0.88842	0.874153	0.901162	0.817169	0.79982	0.833174			581	0.962359	0.952747	0.970046						482	0.943701	0.932865	0.952833	0.892368	0.878129	0.905034
446	0.88842	0.874153	0.901162	0.816581	0.799205	0.832614			582	0.96173	0.952034	0.969497	0.950421	0.939236	0.959591			483	0.943125	0.932231	0.952313	0.892368	0.878129	0.905034
447	0.88842	0.874153	0.901162	0.814817	0.797359	0.830934			583	0.96173	0.952034	0.969497	0.950421	0.939236	0.959591			484	0.941972	0.930961	0.951272	0.892368	0.878129	0.905034
448	0.88842	0.874153	0.901162	0.814228	0.796743	0.830373			584	0.96173	0.952034	0.969497	0.950421	0.939236	0.959591			485	0.941972	0.930961	0.951272	0.892368	0.878129	0.905034
449	0.887871	0.87357	0.900648	0.813049	0.79551	0.829249			585	0.96173	0.952034	0.969497	0.950421	0.939236	0.959591			486				0.892368	0.878129	0.905034
450	0.887871	0.87357	0.900648	0.812459	0.794893	0.828687			586	0.96173	0.952034	0.969497	0.950421	0.939236	0.959591			487	0.941972	0.930961	0.951272	0.892368	0.878129	0.905034
451	0.887321	0.872986	0.900132	0.812459	0.794893	0.828687			587	0.961097	0.951317	0.968944	0.950421	0.939236	0.959591			488	0.941972	0.930961	0.951272	0.892368	0.878129	0.905034
452				0.811867	0.794273	0.828122			588	0.961097	0.951317	0.968944	0.950421	0.939236	0.959591			489	0.941972	0.930961	0.951272	0.891724	0.877436	0.904439
453	0.887321	0.872986	0.900132						589	0.960462	0.950599	0.96839	0.950421	0.939236	0.959591			490	0.941391	0.930322	0.950748	0.891724	0.877436	0.904439
454				0.811867	0.794273	0.828122			590	0.960462	0.950599	0.96839	0.950421	0.939236	0.959591			491	0.941391	0.930322	0.950748	0.891724	0.877436	0.904439
455	0.886218	0.871814	0.899098	0.811273	0.793652	0.827556			591	0.960462	0.950599	0.96839						492	0.941391	0.930322	0.950748	0.891724	0.877436	0.904439
456	0.885666	0.871228	0.898581	0.811273	0.793652	0.827556			592	0.960462	0.950599	0.96839	0.950421	0.939236	0.959591			493	0.940808	0.929681	0.950222	0.891724	0.877436	0.904439
457	0.884561	0.870055	0.897545	0.810675	0.793026	0.826987			593	0.960462	0.950599	0.96839	0.950421	0.939236	0.959591			494				0.891724	0.877436	0.904439
458	0.884008	0.869468	0.897026						594	0.960462	0.950599	0.96839	0.950421	0.939236	0.959591			495				0.891073	0.876734	0.903837
459	0.884008	0.869468	0.897026	0.810675	0.793026	0.826987			595	0.960462	0.950599	0.96839						496	0.940808	0.929681	0.950222
460	0.884008	0.869468	0.897026	0.810076	0.7924	0.826416			596	0.960462	0.950599	0.96839	0.949658	0.938368	0.958925			497	0.940808	0.929681	0.950222	0.890422	0.876031	0.903235
461	0.883454	0.86888	0.896506	0.809475	0.791771	0.825843			597	0.960462	0.950599	0.96839	0.949658	0.938368	0.958925			498	0.940808	0.929681	0.950222	0.890422	0.876031	0.903235
462	0.882899	0.86829	0.895985	0.808273	0.790514	0.824698			598	0.960462	0.950599	0.96839	0.949658	0.938368	0.958925			499	0.940808	0.929681	0.950222	0.889766	0.875324	0.902629
463	0.882343	0.867701	0.895463	0.808273	0.790514	0.824698			599				0.949658	0.938368	0.958925			500	0.940808	0.929681	0.950222	0.889766	0.875324	0.902629
464	0.881787	0.867111	0.894942	0.807671	0.789885	0.824124			600	0.959818	0.949868	0.967826	0.949658	0.938368	0.958925			501				0.889766	0.875324	0.902629
465	0.881787	0.867111	0.894942	0.807671	0.789885	0.824124			601	0.959818	0.949868	0.967826	0.949658	0.938368	0.958925			502				0.889766	0.875324	0.902629
466	0.881787	0.867111	0.894942	0.807069	0.789254	0.82355			602	0.959818	0.949868	0.967826	0.949658	0.938368	0.958925			503	0.939634	0.92839	0.949162	0.889107	0.874614	0.902021
467	0.881229	0.866519	0.894418	0.807069	0.789254	0.82355			603				0.949658	0.938368	0.958925			504	0.939634	0.92839	0.949162	0.889107	0.874614	0.902021
469	0.88067	0.865926	0.893893	0.805861	0.787992	0.822399			604	0.959818	0.949868	0.967826	0.949658	0.938368	0.958925			505				0.889107	0.874614	0.902021
471	0.88067	0.865926	0.893893	0.804654	0.78673	0.821248			605	0.959818	0.949868	0.967826	0.949658	0.938368	0.958925			506	0.939634	0.92839	0.949162	0.889107	0.874614	0.902021
472	0.88011	0.865332	0.893367						606	0.959818	0.949868	0.967826	0.949658	0.938368	0.958925			507				0.88844	0.873894	0.901405
473	0.879549	0.864737	0.892841	0.804049	0.786097	0.820671			607				0.949658	0.938368	0.958925			508	0.939044	0.927741	0.948629	0.88844	0.873894	0.901405
474	0.879549	0.864737	0.892841	0.804049	0.786097	0.820671			608	0.959169	0.949133	0.967259	0.949658	0.938368	0.958925			509	0.939044	0.927741	0.948629	0.88844	0.873894	0.901405
475	0.878987	0.864141	0.892313	0.803442	0.785463	0.820092			609				0.948876	0.937476	0.958244			510	0.937862	0.926441	0.947559	0.88844	0.873894	0.901405
476	0.878987	0.864141	0.892313	0.803442	0.785463	0.820092			610				0.948876	0.937476	0.958244			511	0.937862	0.926441	0.947559	0.88844	0.873894	0.901405
477				0.802833	0.784826	0.819511			611	0.959169	0.949133	0.967259						512	0.937862	0.926441	0.947559	0.88844	0.873894	0.901405
478	0.878987	0.864141	0.892313	0.802833	0.784826	0.819511			612				0.948876	0.937476	0.958244			513				0.88844	0.873894	0.901405
479	0.878423	0.863543	0.891783	0.802833	0.784826	0.819511			613	0.959169	0.949133	0.967259	0.948876	0.937476	0.958244			514	0.937267	0.925789	0.947021	0.88844	0.873894	0.901405
480	0.877859	0.862945	0.891253	0.802833	0.784826	0.819511			614	0.959169	0.949133	0.967259	0.948876	0.937476	0.958244			516				0.88844	0.873894	0.901405
481	0.877295	0.862347	0.890723	0.802219	0.784184	0.818926			615	0.959169	0.949133	0.967259	0.948876	0.937476	0.958244			517	0.937267	0.925789	0.947021	0.88776	0.873158	0.900777
482	0.876731	0.861749	0.890193	0.801604	0.78354	0.818339			616	0.959169	0.949133	0.967259	0.948876	0.937476	0.958244			518	0.936672	0.925135	0.946482	0.88776	0.873158	0.900777
483	0.875036	0.859954	0.8886	0.800987	0.782896	0.817751			617	0.959169	0.949133	0.967259	0.948876	0.937476	0.958244			519	0.936672	0.925135	0.946482	0.88776	0.873158	0.900777
484	0.873905	0.858756	0.887536	0.800987	0.782896	0.817751			618	0.959169	0.949133	0.967259	0.948876	0.937476	0.958244			520	0.936672	0.925135	0.946482	0.88776	0.873158	0.900777
485	0.873905	0.858756	0.887536	0.800987	0.782896	0.817751			619				0.948876	0.937476	0.958244			521	0.936672	0.925135	0.946482	0.88776	0.873158	0.900777
486				0.800987	0.782896	0.817751			620	0.959169	0.949133	0.967259	0.948876	0.937476	0.958244			522	0.936073	0.924478	0.94594	0.88776	0.873158	0.900777
487	0.873905	0.858756	0.887536	0.799744	0.781595	0.816567			621	0.959169	0.949133	0.967259	0.948876	0.937476	0.958244			523	0.936073	0.924478	0.94594	0.88776	0.873158	0.900777
488	0.873905	0.858756	0.887536	0.799122	0.780945	0.815973			622				0.948876	0.937476	0.958244			524				0.887072	0.872415	0.900144
489	0.873336	0.858154	0.887002	0.798498	0.780292	0.815379			623	0.959169	0.949133	0.967259	0.948876	0.937476	0.958244			525	0.936073	0.924478	0.94594	0.886384	0.87167	0.899509
490	0.872767	0.857551	0.886467	0.797874	0.77964	0.814784			624	0.958511	0.948388	0.966684						526	0.935472	0.923818	0.945396
491	0.872767	0.857551	0.886467	0.797874	0.77964	0.814784			625	0.958511	0.948388	0.966684	0.948876	0.937476	0.958244			527	0.935472	0.923818	0.945396	0.886384	0.87167	0.899509
492	0.872767	0.857551	0.886467	0.797874	0.77964	0.814784			627	0.958511	0.948388	0.966684	0.948876	0.937476	0.958244			528	0.935472	0.923818	0.945396	0.885693	0.870923	0.898872
493	0.872196	0.856947	0.88593	0.797874	0.77964	0.814784			628	0.958511	0.948388	0.966684	0.948876	0.937476	0.958244			529				0.885693	0.870923	0.898872
494				0.797874	0.77964	0.814784			629	0.957192	0.946894	0.965529	0.948876	0.937476	0.958244			530				0.885693	0.870923	0.898872
495				0.797244	0.77898	0.814183			630	0.957192	0.946894	0.965529	0.948064	0.936544	0.95754			531				0.885693	0.870923	0.898872
496	0.872196	0.856947	0.88593						631	0.957192	0.946894	0.965529	0.948064	0.936544	0.95754			532	0.935472	0.923818	0.945396	0.884306	0.869424	0.897592
497	0.872196	0.856947	0.88593	0.795351	0.777	0.812379			632				0.948064	0.936544	0.95754			533	0.934867	0.923154	0.944848	0.883611	0.868674	0.896951
498	0.872196	0.856947	0.88593	0.79472	0.77634	0.811778			633				0.948064	0.936544	0.95754			534				0.883611	0.868674	0.896951
499	0.871048	0.855731	0.88485	0.793454	0.775016	0.81057			634	0.957192	0.946894	0.965529	0.948064	0.936544	0.95754			535	0.934867	0.923154	0.944848
500	0.870473	0.855122	0.884309	0.793454	0.775016	0.81057			635	0.956529	0.946145	0.964948						536	0.934867	0.923154	0.944848	0.883611	0.868674	0.896951
501				0.792818	0.774352	0.809964			636	0.956529	0.946145	0.964948	0.948064	0.936544	0.95754			537	0.934867	0.923154	0.944848	0.883611	0.868674	0.896951
502				0.792183	0.773687	0.809358			637	0.955866	0.945396	0.964366	0.948064	0.936544	0.95754			538	0.934867	0.923154	0.944848	0.883611	0.868674	0.896951
503	0.869322	0.853904	0.883226	0.791546	0.773022	0.808751			638	0.955866	0.945396	0.964366	0.948064	0.936544	0.95754			539	0.934867	0.923154	0.944848	0.883611	0.868674	0.896951
504	0.869322	0.853904	0.883226	0.790908	0.772354	0.808143			639	0.955866	0.945396	0.964366	0.948064	0.936544	0.95754			540	0.934867	0.923154	0.944848	0.883611	0.868674	0.896951
505	0.868745	0.853293	0.882682	0.790908	0.772354	0.808143			640	0.955866	0.945396	0.964366	0.947237	0.935595	0.956822			542	0.934867	0.923154	0.944848	0.883611	0.868674	0.896951
506	0.868745	0.853293	0.882682	0.790908	0.772354	0.808143			641	0.955199	0.944644	0.96378						543	0.934251	0.922478	0.944291	0.883611	0.868674	0.896951
507				0.790264	0.77168	0.807529			642	0.955199	0.944644	0.96378	0.946408	0.934646	0.956103			544	0.934251	0.922478	0.944291	0.883611	0.868674	0.896951
508	0.868166	0.852681	0.882138	0.78962	0.771007	0.806915			643	0.954532	0.943892	0.963193	0.946408	0.934646	0.956103			545	0.934251	0.922478	0.944291	0.883611	0.868674	0.896951
509	0.867588	0.852069	0.881594	0.78962	0.771007	0.806915			644	0.954532	0.943892	0.963193	0.946408	0.934646	0.956103			546	0.933633	0.921798	0.943732	0.883611	0.868674	0.896951
510	0.866429	0.850843	0.880502	0.788325	0.769653	0.805681			645	0.954532	0.943892	0.963193	0.946408	0.934646	0.956103			547	0.933633	0.921798	0.943732	0.883611	0.868674	0.896951
511	0.865849	0.85023	0.879956	0.788325	0.769653	0.805681			646	0.953862	0.943138	0.962604	0.946408	0.934646	0.956103			548	0.933633	0.921798	0.943732	0.882897	0.867901	0.896294
512	0.865849	0.85023	0.879956	0.787675	0.768973	0.80506			647	0.953862	0.943138	0.962604	0.946408	0.934646	0.956103			549	0.933633	0.921798	0.943732	0.882897	0.867901	0.896294
513	0.864685	0.848998	0.87886	0.787675	0.768973	0.80506			648	0.953862	0.943138	0.962604	0.946408	0.934646	0.956103			550				0.882897	0.867901	0.896294
514	0.864102	0.848383	0.878311	0.787021	0.768289	0.804437			649	0.953862	0.943138	0.962604	0.946408	0.934646	0.956103			551	0.933633	0.921798	0.943732	0.882897	0.867901	0.896294
515	0.86352	0.847767	0.877762						650	0.953862	0.943138	0.962604	0.945566	0.93368	0.955372			552	0.933633	0.921798	0.943732
516				0.787021	0.768289	0.804437			651	0.953862	0.943138	0.962604	0.945566	0.93368	0.955372			553	0.933633	0.921798	0.943732
517	0.86352	0.847767	0.877762	0.786364	0.767601	0.803811			652	0.953862	0.943138	0.962604	0.945566	0.93368	0.955372			554	0.933633	0.921798	0.943732	0.882897	0.867901	0.896294
518	0.862354	0.846535	0.876663	0.786364	0.767601	0.803811			653	0.953862	0.943138	0.962604	0.945566	0.93368	0.955372			555	0.933633	0.921798	0.943732	0.882897	0.867901	0.896294
519	0.862354	0.846535	0.876663	0.786364	0.767601	0.803811			654	0.953862	0.943138	0.962604	0.945566	0.93368	0.955372			556	0.933633	0.921798	0.943732	0.882897	0.867901	0.896294
520	0.862354	0.846535	0.876663	0.786364	0.767601	0.803811			655	0.953862	0.943138	0.962604						557	0.933007	0.921109	0.943166	0.882175	0.867119	0.89563
521	0.861768	0.845916	0.876111	0.786364	0.767601	0.803811			656				0.945566	0.93368	0.955372			558	0.932379	0.920419	0.942598	0.882175	0.867119	0.89563
522	0.861182	0.845297	0.875558	0.786364	0.767601	0.803811			657	0.953186	0.942376	0.962009	0.945566	0.93368	0.955372			559	0.932379	0.920419	0.942598	0.881452	0.866336	0.894964
523	0.861182	0.845297	0.875558	0.786364	0.767601	0.803811			658	0.952509	0.941615	0.961412	0.945566	0.93368	0.955372			560	0.932379	0.920419	0.942598	0.881452	0.866336	0.894964
524				0.785698	0.766904	0.803177			659	0.952509	0.941615	0.961412	0.945566	0.93368	0.955372			561	0.93175	0.919727	0.942028	0.881452	0.866336	0.894964
525	0.861182	0.845297	0.875558	0.785032	0.766206	0.802543			660	0.952509	0.941615	0.961412	0.945566	0.93368	0.955372			562	0.931119	0.919034	0.941457	0.881452	0.866336	0.894964
526	0.861182	0.845297	0.875558	0.784365	0.765508	0.801907			661	0.952509	0.941615	0.961412						563				0.881452	0.866336	0.894964
527	0.861182	0.845297	0.875558	0.784365	0.765508	0.801907			662	0.952509	0.941615	0.961412	0.945566	0.93368	0.955372			564	0.931119	0.919034	0.941457
528	0.860592	0.844673	0.875002	0.783696	0.764808	0.801271			663	0.952509	0.941615	0.961412	0.945566	0.93368	0.955372			565	0.931119	0.919034	0.941457	0.881452	0.866336	0.894964
529				0.783028	0.764108	0.800634			664				0.945566	0.93368	0.955372			566	0.930486	0.918339	0.940884	0.881452	0.866336	0.894964
530	0.859407	0.843421	0.873885	0.783028	0.764108	0.800634			665	0.952509	0.941615	0.961412	0.945566	0.93368	0.955372			567	0.929851	0.917643	0.940309	0.880718	0.86554	0.894289
532	0.858815	0.842795	0.873327	0.782357	0.763406	0.799994			667	0.952509	0.941615	0.961412	0.945566	0.93368	0.955372			568	0.929851	0.917643	0.940309	0.880718	0.86554	0.894289
533	0.858815	0.842795	0.873327	0.781685	0.762702	0.799354			668	0.951827	0.940847	0.960811	0.945566	0.93368	0.955372			569	0.929851	0.917643	0.940309	0.880718	0.86554	0.894289
534				0.781685	0.762702	0.799354			669	0.951827	0.940847	0.960811						570	0.929851	0.917643	0.940309	0.880718	0.86554	0.894289
535	0.85822	0.842167	0.872766						670	0.951827	0.940847	0.960811	0.945566	0.93368	0.955372			571				0.880718	0.86554	0.894289
536	0.85822	0.842167	0.872766	0.781685	0.762702	0.799354			671				0.945566	0.93368	0.955372			572	0.929215	0.916944	0.939732	0.880718	0.86554	0.894289
537	0.85822	0.842167	0.872766	0.781008	0.761994	0.79871			672	0.951827	0.940847	0.960811	0.945566	0.93368	0.955372			573	0.929215	0.916944	0.939732
538	0.85822	0.842167	0.872766	0.781008	0.761994	0.79871			673	0.951827	0.940847	0.960811	0.945566	0.93368	0.955372			574	0.928576	0.916244	0.939153	0.879974	0.864733	0.893605
539	0.85822	0.842167	0.872766	0.781008	0.761994	0.79871			674	0.951827	0.940847	0.960811	0.945566	0.93368	0.955372			575	0.927937	0.915543	0.938573	0.879974	0.864733	0.893605
540	0.85762	0.841533	0.872201	0.781008	0.761994	0.79871			675				0.945566	0.93368	0.955372			576	0.927937	0.915543	0.938573	0.879974	0.864733	0.893605
542	0.857018	0.840896	0.871634	0.781008	0.761994	0.79871			676				0.945566	0.93368	0.955372			577	0.927937	0.915543	0.938573
543	0.856415	0.840259	0.871065	0.781008	0.761994	0.79871			677	0.95114	0.940074	0.960205	0.945566	0.93368	0.955372			578	0.927937	0.915543	0.938573	0.879227	0.863922	0.892918
544	0.856415	0.840259	0.871065	0.778953	0.759841	0.796754			678				0.945566	0.93368	0.955372			579	0.927937	0.915543	0.938573	0.878478	0.863111	0.89223
545	0.856415	0.840259	0.871065	0.778953	0.759841	0.796754			679	0.95114	0.940074	0.960205	0.944682	0.932661	0.95461			580				0.877728	0.862297	0.89154
546	0.85581	0.839619	0.870495	0.778953	0.759841	0.796754			680	0.95114	0.940074	0.960205	0.944682	0.932661	0.95461			581	0.927937	0.915543	0.938573	0.877728	0.862297	0.89154
547	0.85581	0.839619	0.870495	0.778953	0.759841	0.796754			681	0.95114	0.940074	0.960205	0.943795	0.93164	0.953843			582	0.927937	0.915543	0.938573	0.877728	0.862297	0.89154
548	0.855203	0.838977	0.869923	0.778263	0.759118	0.796097			682	0.950451	0.9393	0.959598	0.942906	0.930618	0.953074			583	0.927937	0.915543	0.938573	0.877728	0.862297	0.89154
549	0.855203	0.838977	0.869923	0.778263	0.759118	0.796097			683				0.942906	0.930618	0.953074			584	0.927937	0.915543	0.938573	0.877728	0.862297	0.89154
551	0.854595	0.838334	0.86935						684	0.949761	0.938525	0.958988	0.942906	0.930618	0.953074			585	0.927937	0.915543	0.938573	0.877728	0.862297	0.89154
552	0.853986	0.837691	0.868776						685	0.949761	0.938525	0.958988	0.942906	0.930618	0.953074			586	0.927937	0.915543	0.938573	0.87697	0.861475	0.890843
553	0.853986	0.837691	0.868776	0.777569	0.758391	0.795436			686				0.942906	0.930618	0.953074			587	0.927937	0.915543	0.938573	0.87697	0.861475	0.890843
554	0.853986	0.837691	0.868776	0.777569	0.758391	0.795436			687	0.949761	0.938525	0.958988	0.942007	0.929583	0.952295			588	0.927937	0.915543	0.938573	0.87697	0.861475	0.890843
555	0.853374	0.837044	0.868199						688	0.949761	0.938525	0.958988	0.942007	0.929583	0.952295			589	0.927286	0.914828	0.937984	0.87697	0.861475	0.890843
556	0.853374	0.837044	0.868199	0.777569	0.758391	0.795436			689	0.949761	0.938525	0.958988	0.942007	0.929583	0.952295			590	0.927286	0.914828	0.937984	0.87697	0.861475	0.890843
557	0.853374	0.837044	0.868199	0.776873	0.757661	0.794774			690	0.949761	0.938525	0.958988	0.941103	0.928546	0.951512			591	0.927286	0.914828	0.937984
558	0.85276	0.836394	0.86762	0.776873	0.757661	0.794774			691	0.949065	0.937744	0.958373	0.9402	0.927511	0.950727			592	0.927286	0.914828	0.937984	0.876206	0.860646	0.890141
559	0.851529	0.835094	0.86646	0.776176	0.756931	0.794111			692	0.949065	0.937744	0.958373	0.9402	0.927511	0.950727			593	0.927286	0.914828	0.937984	0.876206	0.860646	0.890141
560	0.850913	0.834443	0.865879	0.776176	0.756931	0.794111			693	0.949065	0.937744	0.958373	0.9402	0.927511	0.950727			594	0.927286	0.914828	0.937984	0.876206	0.860646	0.890141
561	0.850297	0.833792	0.865298	0.776176	0.756931	0.794111			694				0.9402	0.927511	0.950727			595	0.927286	0.914828	0.937984
562	0.84968	0.83314	0.864716	0.776176	0.756931	0.794111			695	0.949065	0.937744	0.958373	0.9402	0.927511	0.950727			596	0.927286	0.914828	0.937984	0.875437	0.859812	0.889435
563				0.776176	0.756931	0.794111			696				0.9402	0.927511	0.950727			597	0.927286	0.914828	0.937984	0.875437	0.859812	0.889435
564	0.84968	0.83314	0.864716	0.775472	0.756193	0.793442			697	0.949065	0.937744	0.958373	0.9402	0.927511	0.950727			598	0.927286	0.914828	0.937984	0.875437	0.859812	0.889435
565	0.84968	0.83314	0.864716	0.774769	0.755456	0.792772			698	0.949065	0.937744	0.958373	0.9402	0.927511	0.950727			599				0.875437	0.859812	0.889435
566	0.84906	0.832485	0.864131	0.774769	0.755456	0.792772			699	0.949065	0.937744	0.958373	0.9402	0.927511	0.950727			600	0.927286	0.914828	0.937984	0.875437	0.859812	0.889435
567	0.847818	0.831173	0.862959	0.774062	0.754715	0.7921			700	0.948363	0.936956	0.957753	0.9402	0.927511	0.950727			601	0.927286	0.914828	0.937984	0.875437	0.859812	0.889435
568				0.774062	0.754715	0.7921			701	0.948363	0.936956	0.957753	0.9402	0.927511	0.950727			602	0.927286	0.914828	0.937984	0.875437	0.859812	0.889435
569	0.847818	0.831173	0.862959	0.774062	0.754715	0.7921			702	0.948363	0.936956	0.957753	0.9402	0.927511	0.950727			603	0.926623	0.914099	0.937384	0.875437	0.859812	0.889435
570	0.847195	0.830515	0.862372	0.774062	0.754715	0.7921			703	0.948363	0.936956	0.957753	0.9402	0.927511	0.950727			604	0.926623	0.914099	0.937384	0.875437	0.859812	0.889435
571	0.846572	0.829858	0.861784	0.774062	0.754715	0.7921			704	0.948363	0.936956	0.957753	0.9402	0.927511	0.950727			605	0.925959	0.913369	0.936782	0.875437	0.859812	0.889435
572	0.845949	0.8292	0.861196	0.774062	0.754715	0.7921			705				0.9402	0.927511	0.950727			606	0.925959	0.913369	0.936782	0.875437	0.859812	0.889435
573	0.845949	0.8292	0.861196						706				0.9402	0.927511	0.950727			607	0.925293	0.912638	0.93618	0.87465	0.858956	0.888713
574	0.845325	0.82854	0.860607	0.773346	0.753964	0.791419			707	0.948363	0.936956	0.957753	0.9402	0.927511	0.950727			608				0.87465	0.858956	0.888713
575	0.8447	0.827881	0.860017	0.773346	0.753964	0.791419			708	0.948363	0.936956	0.957753	0.9402	0.927511	0.950727			609	0.924627	0.911907	0.935576	0.87465	0.858956	0.888713
576	0.844075	0.827221	0.859427	0.773346	0.753964	0.791419			709	0.947654	0.93616	0.957127	0.93926	0.926429	0.949914			610				0.87465	0.858956	0.888713
578	0.844075	0.827221	0.859427	0.77191	0.752457	0.790054			710	0.947654	0.93616	0.957127	0.93926	0.926429	0.949914			611	0.924627	0.911907	0.935576
579	0.844075	0.827221	0.859427	0.771191	0.751703	0.78937			711	0.947654	0.93616	0.957127	0.93926	0.926429	0.949914			612	0.92396	0.911174	0.934971	0.87465	0.858956	0.888713
580				0.77047	0.750947	0.788685			712				0.93926	0.926429	0.949914			613	0.92396	0.911174	0.934971	0.87465	0.858956	0.888713
581	0.844075	0.827221	0.859427						713	0.947654	0.93616	0.957127	0.93926	0.926429	0.949914			614	0.92396	0.911174	0.934971	0.87465	0.858956	0.888713
582	0.843446	0.826558	0.858833	0.769749	0.750191	0.787999			714	0.947654	0.93616	0.957127	0.93926	0.926429	0.949914			615	0.92396	0.911174	0.934971	0.87465	0.858956	0.888713
583	0.842817	0.825894	0.858239	0.769749	0.750191	0.787999			715	0.947654	0.93616	0.957127	0.93926	0.926429	0.949914			616	0.92396	0.911174	0.934971	0.87465	0.858956	0.888713
584	0.842817	0.825894	0.858239	0.769027	0.749433	0.787312			716				0.93926	0.926429	0.949914			617	0.92396	0.911174	0.934971	0.87465	0.858956	0.888713
585	0.842817	0.825894	0.858239	0.769027	0.749433	0.787312			717	0.947654	0.93616	0.957127	0.93926	0.926429	0.949914			618	0.92396	0.911174	0.934971	0.873843	0.858077	0.887974
586	0.842817	0.825894	0.858239	0.768302	0.748673	0.786623			718	0.947654	0.93616	0.957127						619	0.92396	0.911174	0.934971	0.873036	0.857198	0.887235
587	0.842185	0.825226	0.857642	0.768302	0.748673	0.786623			719	0.947654	0.93616	0.957127	0.93926	0.926429	0.949914			620	0.92396	0.911174	0.934971	0.872229	0.856319	0.886495
588				0.768302	0.748673	0.786623			720				0.93926	0.926429	0.949914			621	0.92396	0.911174	0.934971	0.872229	0.856319	0.886495
589	0.841551	0.824558	0.857044	0.768302	0.748673	0.786623			721	0.947654	0.93616	0.957127	0.938292	0.925311	0.949079			622				0.872229	0.856319	0.886495
590	0.841551	0.824558	0.857044	0.768302	0.748673	0.786623			722	0.947654	0.93616	0.957127	0.938292	0.925311	0.949079			623	0.922611	0.909694	0.933748	0.872229	0.856319	0.886495
591	0.841551	0.824558	0.857044						723	0.947654	0.93616	0.957127	0.938292	0.925311	0.949079			624	0.922611	0.909694	0.933748	0.871413	0.855431	0.885747
592	0.841551	0.824558	0.857044	0.768302	0.748673	0.786623			724	0.947654	0.93616	0.957127	0.938292	0.925311	0.949079			625	0.921935	0.908952	0.933135	0.871413	0.855431	0.885747
593	0.840914	0.823884	0.856442	0.768302	0.748673	0.786623			725				0.938292	0.925311	0.949079			626				0.870595	0.854541	0.884998
594	0.840914	0.823884	0.856442	0.768302	0.748673	0.786623			726				0.938292	0.925311	0.949079			627	0.921258	0.90821	0.932521
595	0.840914	0.823884	0.856442						727	0.947654	0.93616	0.957127	0.937316	0.924186	0.948237			628	0.921258	0.90821	0.932521	0.870595	0.854541	0.884998
596	0.840914	0.823884	0.856442	0.767566	0.747901	0.785923			728				0.937316	0.924186	0.948237			629	0.921258	0.90821	0.932521	0.870595	0.854541	0.884998
597	0.840914	0.823884	0.856442	0.767566	0.747901	0.785923			729	0.947654	0.93616	0.957127						630	0.920579	0.907466	0.931904	0.869775	0.853648	0.884246
598	0.840914	0.823884	0.856442	0.767566	0.747901	0.785923			730	0.947654	0.93616	0.957127	0.936339	0.923061	0.947391			631	0.920579	0.907466	0.931904	0.869775	0.853648	0.884246
599				0.767566	0.747901	0.785923			731	0.947654	0.93616	0.957127	0.936339	0.923061	0.947391			632				0.869775	0.853648	0.884246
600	0.840914	0.823884	0.856442	0.767566	0.747901	0.785923			732				0.936339	0.923061	0.947391			633	0.919898	0.90672	0.931285	0.869775	0.853648	0.884246
601	0.840914	0.823884	0.856442						733	0.94693	0.935345	0.956488						634	0.919898	0.90672	0.931285	0.868948	0.852748	0.883489
602	0.840914	0.823884	0.856442	0.767566	0.747901	0.785923			734	0.94693	0.935345	0.956488	0.936339	0.923061	0.947391			636	0.919898	0.90672	0.931285	0.868948	0.852748	0.883489
603	0.840268	0.823202	0.855833	0.767566	0.747901	0.785923			735	0.94693	0.935345	0.956488	0.936339	0.923061	0.947391			637	0.919898	0.90672	0.931285	0.868948	0.852748	0.883489
604	0.840268	0.823202	0.855833	0.766816	0.747113	0.785211			736	0.94693	0.935345	0.956488	0.936339	0.923061	0.947391			638	0.919214	0.90597	0.930664	0.868948	0.852748	0.883489
605	0.83962	0.822518	0.855223	0.766816	0.747113	0.785211			737	0.94693	0.935345	0.956488	0.935348	0.92192	0.946535			639	0.919214	0.90597	0.930664	0.868948	0.852748	0.883489
606	0.83962	0.822518	0.855223	0.766816	0.747113	0.785211			738	0.94693	0.935345	0.956488	0.935348	0.92192	0.946535			640	0.919214	0.90597	0.930664	0.868948	0.852748	0.883489
607	0.838972	0.821833	0.854611	0.766063	0.746322	0.784497			739	0.94693	0.935345	0.956488	0.935348	0.92192	0.946535			641	0.918527	0.905218	0.93004	0.868948	0.852748	0.883489
608	0.838323	0.821147	0.853998	0.766063	0.746322	0.784497			740	0.94693	0.935345	0.956488	0.935348	0.92192	0.946535			642	0.918527	0.905218	0.93004	0.868948	0.852748	0.883489
609	0.837674	0.820462	0.853386	0.765308	0.745529	0.783781			742	0.94693	0.935345	0.956488	0.935348	0.92192	0.946535			643				0.868948	0.852748	0.883489
610				0.765308	0.745529	0.783781			743	0.94693	0.935345	0.956488	0.935348	0.92192	0.946535			644	0.918527	0.905218	0.93004	0.868107	0.851833	0.882719
611	0.837674	0.820462	0.853386						744	0.94693	0.935345	0.956488	0.935348	0.92192	0.946535			645				0.868107	0.851833	0.882719
612	0.837024	0.819775	0.852772	0.765308	0.745529	0.783781			745				0.935348	0.92192	0.946535			646				0.868107	0.851833	0.882719
613	0.836373	0.819089	0.852158	0.765308	0.745529	0.783781			746	0.94693	0.935345	0.956488	0.935348	0.92192	0.946535			647	0.918527	0.905218	0.93004
614	0.836373	0.819089	0.852158	0.765308	0.745529	0.783781			747	0.94693	0.935345	0.956488	0.935348	0.92192	0.946535			648	0.918527	0.905218	0.93004	0.868107	0.851833	0.882719
615	0.836373	0.819089	0.852158	0.765308	0.745529	0.783781			748	0.946192	0.934513	0.955837	0.935348	0.92192	0.946535			649	0.918527	0.905218	0.93004	0.868107	0.851833	0.882719
616	0.83572	0.818399	0.851542	0.765308	0.745529	0.783781			749	0.946192	0.934513	0.955837	0.935348	0.92192	0.946535			650	0.918527	0.905218	0.93004	0.868107	0.851833	0.882719
617				0.765308	0.745529	0.783781			750	0.946192	0.934513	0.955837	0.935348	0.92192	0.946535			651	0.918527	0.905218	0.93004	0.868107	0.851833	0.882719
618	0.83572	0.818399	0.851542	0.764538	0.744718	0.78305			751	0.946192	0.934513	0.955837	0.935348	0.92192	0.946535			652	0.918527	0.905218	0.93004	0.868107	0.851833	0.882719
619				0.762996	0.743096	0.781589			752	0.946192	0.934513	0.955837	0.935348	0.92192	0.946535			653	0.918527	0.905218	0.93004	0.868107	0.851833	0.882719
620	0.83572	0.818399	0.851542	0.761453	0.741474	0.780125			753	0.946192	0.934513	0.955837	0.935348	0.92192	0.946535			654	0.918527	0.905218	0.93004	0.868107	0.851833	0.882719
621	0.83572	0.818399	0.851542	0.761453	0.741474	0.780125			754				0.935348	0.92192	0.946535			655	0.918527	0.905218	0.93004
622				0.761453	0.741474	0.780125			755	0.945448	0.933675	0.955182	0.934315	0.920724	0.945645			656				0.86725	0.850897	0.881936
623	0.834409	0.817015	0.850304	0.761453	0.741474	0.780125			756	0.945448	0.933675	0.955182	0.934315	0.920724	0.945645			657	0.917829	0.904453	0.929406	0.86725	0.850897	0.881936
624	0.833753	0.816322	0.849685	0.760675	0.740655	0.779387			757	0.945448	0.933675	0.955182	0.934315	0.920724	0.945645			658	0.917829	0.904453	0.929406	0.86725	0.850897	0.881936
625	0.833096	0.815629	0.849065	0.760675	0.740655	0.779387			758	0.945448	0.933675	0.955182	0.934315	0.920724	0.945645			659	0.917829	0.904453	0.929406	0.866389	0.849958	0.881149
626	0.832439	0.814936	0.848444	0.759894	0.739834	0.778647			759				0.93327	0.919515	0.944745			660	0.917829	0.904453	0.929406	0.866389	0.849958	0.881149
627	0.831782	0.814243	0.847823						760	0.9447	0.932832	0.954522						661	0.917829	0.904453	0.929406
628	0.831782	0.814243	0.847823	0.759894	0.739834	0.778647			761				0.93327	0.919515	0.944745			662	0.917829	0.904453	0.929406	0.866389	0.849958	0.881149
629	0.830466	0.812855	0.84658	0.759894	0.739834	0.778647			762	0.943951	0.93199	0.953861	0.93327	0.919515	0.944745			663	0.917829	0.904453	0.929406	0.866389	0.849958	0.881149
630	0.830466	0.812855	0.84658	0.758329	0.738188	0.777163			763	0.943951	0.93199	0.953861	0.93327	0.919515	0.944745			664	0.917829	0.904453	0.929406	0.866389	0.849958	0.881149
631	0.830466	0.812855	0.84658	0.758329	0.738188	0.777163			764	0.943201	0.931147	0.953198	0.93327	0.919515	0.944745			665	0.917829	0.904453	0.929406	0.866389	0.849958	0.881149
633	0.829805	0.812158	0.845955	0.758329	0.738188	0.777163			765	0.94245	0.930304	0.952534	0.93327	0.919515	0.944745			667	0.917829	0.904453	0.929406	0.865517	0.849005	0.880352
634	0.829805	0.812158	0.845955	0.757541	0.737359	0.776415			766				0.93327	0.919515	0.944745			668	0.917829	0.904453	0.929406	0.865517	0.849005	0.880352
635	0.829144	0.81146	0.84533						767	0.94245	0.930304	0.952534	0.93327	0.919515	0.944745			669	0.917829	0.904453	0.929406	0.863765	0.847093	0.878751
636	0.829144	0.81146	0.84533	0.757541	0.737359	0.776415			768	0.94245	0.930304	0.952534	0.93327	0.919515	0.944745			670	0.917829	0.904453	0.929406	0.863765	0.847093	0.878751
637	0.828482	0.810762	0.844704	0.757541	0.737359	0.776415			769	0.94245	0.930304	0.952534	0.93327	0.919515	0.944745			671	0.917121	0.903676	0.928764	0.863765	0.847093	0.878751
638	0.827156	0.809365	0.843451	0.756749	0.736525	0.775664			770				0.93327	0.919515	0.944745			672	0.917121	0.903676	0.928764	0.863765	0.847093	0.878751
639	0.827156	0.809365	0.843451						771	0.94245	0.930304	0.952534	0.93327	0.919515	0.944745			673	0.917121	0.903676	0.928764	0.863765	0.847093	0.878751
640	0.826491	0.808664	0.842822	0.756749	0.736525	0.775664			772	0.94245	0.930304	0.952534	0.93327	0.919515	0.944745			674	0.917121	0.903676	0.928764	0.863765	0.847093	0.878751
641	0.825826	0.807963	0.842192						773	0.941694	0.929456	0.951865	0.93327	0.919515	0.944745			675				0.863765	0.847093	0.878751
642	0.82516	0.807261	0.841562	0.756749	0.736525	0.775664			774	0.941694	0.929456	0.951865	0.93327	0.919515	0.944745			676				0.863765	0.847093	0.878751
643	0.824493	0.806559	0.840932	0.756749	0.736525	0.775664			775	0.941694	0.929456	0.951865						677				0.863765	0.847093	0.878751
644	0.824493	0.806559	0.840932	0.755949	0.735683	0.774906			776				0.93327	0.919515	0.944745			678	0.916411	0.902896	0.92812	0.863765	0.847093	0.878751
645				0.755949	0.735683	0.774906			777	0.941694	0.929456	0.951865	0.93327	0.919515	0.944745			679	0.916411	0.902896	0.92812	0.863765	0.847093	0.878751
646				0.755949	0.735683	0.774906			778	0.941694	0.929456	0.951865	0.93327	0.919515	0.944745			680	0.916411	0.902896	0.92812	0.863765	0.847093	0.878751
647	0.824493	0.806559	0.840932						779				0.93327	0.919515	0.944745			681	0.916411	0.902896	0.92812	0.863765	0.847093	0.878751
648	0.824493	0.806559	0.840932	0.755144	0.734836	0.774143			780	0.941694	0.929456	0.951865	0.93327	0.919515	0.944745			682	0.916411	0.902896	0.92812	0.863765	0.847093	0.878751
649	0.823824	0.805855	0.840299	0.755144	0.734836	0.774143			781	0.941694	0.929456	0.951865	0.93327	0.919515	0.944745			683				0.863765	0.847093	0.878751
650	0.823824	0.805855	0.840299	0.754334	0.733984	0.773376			782				0.932161	0.918223	0.943797			684	0.916411	0.902896	0.92812	0.862862	0.846105	0.877928
651	0.823824	0.805855	0.840299	0.754334	0.733984	0.773376			783	0.941694	0.929456	0.951865	0.932161	0.918223	0.943797			685	0.916411	0.902896	0.92812	0.862862	0.846105	0.877928
652	0.823824	0.805855	0.840299	0.754334	0.733984	0.773376			784				0.929939	0.915642	0.941891			686				0.862862	0.846105	0.877928
653	0.823152	0.805147	0.839664	0.754334	0.733984	0.773376			785	0.941694	0.929456	0.951865	0.929939	0.915642	0.941891			687	0.916411	0.902896	0.92812	0.862862	0.846105	0.877928
654	0.823152	0.805147	0.839664	0.754334	0.733984	0.773376			786	0.941694	0.929456	0.951865	0.929939	0.915642	0.941891			688	0.916411	0.902896	0.92812	0.862862	0.846105	0.877928
655	0.822479	0.804437	0.839027	0.753519	0.733125	0.772604			787	0.941694	0.929456	0.951865	0.929939	0.915642	0.941891			689	0.916411	0.902896	0.92812	0.862862	0.846105	0.877928
656				0.752703	0.732266	0.771832			788	0.941694	0.929456	0.951865						690	0.91569	0.902105	0.927466
657	0.821129	0.803015	0.83775	0.752703	0.732266	0.771832			789				0.928823	0.914348	0.94093			691	0.91569	0.902105	0.927466	0.862862	0.846105	0.877928
658	0.820454	0.802304	0.837111	0.751884	0.731403	0.771056			790	0.941694	0.929456	0.951865						692	0.91569	0.902105	0.927466	0.861946	0.845103	0.877093
659	0.820454	0.802304	0.837111	0.751884	0.731403	0.771056			791	0.941694	0.929456	0.951865	0.928823	0.914348	0.94093			693	0.91569	0.902105	0.927466	0.861946	0.845103	0.877093
660	0.820454	0.802304	0.837111	0.751884	0.731403	0.771056			792	0.941694	0.929456	0.951865	0.928823	0.914348	0.94093			694				0.861946	0.845103	0.877093
661	0.820454	0.802304	0.837111						793	0.941694	0.929456	0.951865	0.927697	0.913045	0.939961			695	0.91569	0.902105	0.927466	0.861946	0.845103	0.877093
662	0.820454	0.802304	0.837111	0.751884	0.731403	0.771056			794	0.940917	0.92858	0.951178	0.927697	0.913045	0.939961			696				0.861946	0.845103	0.877093
663				0.751884	0.731403	0.771056			795	0.940917	0.92858	0.951178	0.927697	0.913045	0.939961			697	0.91569	0.902105	0.927466	0.861946	0.845103	0.877093
664	0.819774	0.801588	0.836468	0.751884	0.731403	0.771056			796	0.940917	0.92858	0.951178						698	0.91569	0.902105	0.927466	0.861946	0.845103	0.877093
665	0.819774	0.801588	0.836468	0.751884	0.731403	0.771056			797	0.940917	0.92858	0.951178	0.926563	0.911734	0.938984			699	0.91569	0.902105	0.927466	0.861946	0.845103	0.877093
667	0.819774	0.801588	0.836468	0.751053	0.730527	0.77027			798	0.940917	0.92858	0.951178	0.926563	0.911734	0.938984			700	0.91569	0.902105	0.927466	0.861946	0.845103	0.877093
668	0.818413	0.800154	0.835179	0.751053	0.730527	0.77027			799	0.940917	0.92858	0.951178	0.926563	0.911734	0.938984			701	0.91569	0.902105	0.927466	0.861946	0.845103	0.877093
669	0.818413	0.800154	0.835179	0.750219	0.729648	0.769481			800	0.940917	0.92858	0.951178	0.926563	0.911734	0.938984			702	0.91569	0.902105	0.927466	0.861946	0.845103	0.877093
670	0.818413	0.800154	0.835179	0.750219	0.729648	0.769481			801	0.940917	0.92858	0.951178	0.926563	0.911734	0.938984			703	0.91569	0.902105	0.927466	0.861946	0.845103	0.877093
671	0.817729	0.799434	0.834532	0.750219	0.729648	0.769481			802	0.940917	0.92858	0.951178	0.926563	0.911734	0.938984			704	0.91569	0.902105	0.927466	0.861946	0.845103	0.877093
672				0.750219	0.729648	0.769481			803				0.926563	0.911734	0.938984			705				0.861946	0.845103	0.877093
673	0.817729	0.799434	0.834532	0.750219	0.729648	0.769481			804	0.940917	0.92858	0.951178	0.926563	0.911734	0.938984			706				0.861946	0.845103	0.877093
674	0.817729	0.799434	0.834532	0.750219	0.729648	0.769481			805	0.940917	0.92858	0.951178						707	0.91569	0.902105	0.927466	0.861946	0.845103	0.877093
675				0.749377	0.72876	0.768684			806	0.940917	0.92858	0.951178	0.926563	0.911734	0.938984			708	0.91569	0.902105	0.927466	0.861946	0.845103	0.877093
676				0.749377	0.72876	0.768684			807	0.940917	0.92858	0.951178	0.926563	0.911734	0.938984			709	0.91569	0.902105	0.927466	0.861946	0.845103	0.877093
677	0.817043	0.798712	0.833883	0.749377	0.72876	0.768684			808				0.926563	0.911734	0.938984			710	0.91569	0.902105	0.927466	0.861946	0.845103	0.877093
678	0.816358	0.79799	0.833234	0.749377	0.72876	0.768684			809	0.940917	0.92858	0.951178						711	0.91569	0.902105	0.927466	0.861946	0.845103	0.877093
679	0.816358	0.79799	0.833234	0.748526	0.727862	0.76788			810	0.940917	0.92858	0.951178	0.926563	0.911734	0.938984			712				0.861946	0.845103	0.877093
680	0.816358	0.79799	0.833234	0.748526	0.727862	0.76788			811	0.940917	0.92858	0.951178						713	0.914952	0.901292	0.926798	0.861946	0.845103	0.877093
681	0.815671	0.797267	0.832584	0.748526	0.727862	0.76788			812	0.940917	0.92858	0.951178	0.926563	0.911734	0.938984			714	0.914952	0.901292	0.926798	0.861946	0.845103	0.877093
682	0.815671	0.797267	0.832584	0.747672	0.72696	0.767073			813	0.940917	0.92858	0.951178	0.926563	0.911734	0.938984			715	0.914952	0.901292	0.926798	0.861946	0.845103	0.877093
683				0.747672	0.72696	0.767073			814	0.940917	0.92858	0.951178	0.926563	0.911734	0.938984			716	0.914212	0.900478	0.926128	0.861946	0.845103	0.877093
684	0.815671	0.797267	0.832584	0.747672	0.72696	0.767073			815	0.940117	0.927677	0.950474	0.926563	0.911734	0.938984			717	0.914212	0.900478	0.926128	0.861946	0.845103	0.877093
685	0.815671	0.797267	0.832584	0.747672	0.72696	0.767073			816	0.939316	0.926776	0.949768	0.926563	0.911734	0.938984			718	0.914212	0.900478	0.926128
686				0.747672	0.72696	0.767073			817				0.926563	0.911734	0.938984			719	0.914212	0.900478	0.926128	0.861946	0.845103	0.877093
687	0.815671	0.797267	0.832584	0.747672	0.72696	0.767073			818	0.939316	0.926776	0.949768	0.926563	0.911734	0.938984			720				0.861946	0.845103	0.877093
688	0.814978	0.796537	0.831929	0.747672	0.72696	0.767073			819	0.939316	0.926776	0.949768	0.926563	0.911734	0.938984			721	0.914212	0.900478	0.926128
689	0.814978	0.796537	0.831929	0.747672	0.72696	0.767073			820	0.938514	0.925872	0.94906	0.926563	0.911734	0.938984			722	0.914212	0.900478	0.926128	0.860962	0.844017	0.876203
690	0.814283	0.795805	0.831271	0.746803	0.726043	0.766253			821				0.926563	0.911734	0.938984			723	0.914212	0.900478	0.926128	0.859975	0.842928	0.87531
691	0.813587	0.795071	0.830612	0.745935	0.725126	0.765433			822				0.926563	0.911734	0.938984			724	0.914212	0.900478	0.926128	0.859975	0.842928	0.87531
692	0.81289	0.794338	0.829953	0.745067	0.724209	0.764612			823				0.926563	0.911734	0.938984			725				0.859975	0.842928	0.87531
693	0.81289	0.794338	0.829953	0.745067	0.724209	0.764612			824				0.926563	0.911734	0.938984			726				0.859975	0.842928	0.87531
694				0.745067	0.724209	0.764612			826	0.938514	0.925872	0.94906						727	0.914212	0.900478	0.926128
695	0.81289	0.794338	0.829953	0.745067	0.724209	0.764612			827	0.938514	0.925872	0.94906	0.926563	0.911734	0.938984			728				0.859975	0.842928	0.87531
696				0.745067	0.724209	0.764612			828	0.938514	0.925872	0.94906	0.926563	0.911734	0.938984			729	0.914212	0.900478	0.926128	0.859975	0.842928	0.87531
697	0.81289	0.794338	0.829953	0.744189	0.723282	0.763784			829	0.938514	0.925872	0.94906						730	0.914212	0.900478	0.926128
698	0.81289	0.794338	0.829953	0.744189	0.723282	0.763784			830				0.926563	0.911734	0.938984			731	0.913462	0.899652	0.92545	0.859975	0.842928	0.87531
699	0.81289	0.794338	0.829953	0.743306	0.722349	0.76295			831	0.937703	0.924959	0.948344	0.926563	0.911734	0.938984			732				0.859975	0.842928	0.87531
700	0.81289	0.794338	0.829953	0.743306	0.722349	0.76295			832	0.937703	0.924959	0.948344	0.926563	0.911734	0.938984			733	0.913462	0.899652	0.92545
701	0.81289	0.794338	0.829953	0.743306	0.722349	0.76295			833	0.93689	0.924043	0.947626	0.926563	0.911734	0.938984			734	0.91271	0.898825	0.924769	0.859975	0.842928	0.87531
702	0.81289	0.794338	0.829953	0.743306	0.722349	0.76295			834	0.93689	0.924043	0.947626	0.925344	0.910311	0.937943			735	0.91271	0.898825	0.924769	0.858973	0.841822	0.874404
703	0.812187	0.793596	0.829287	0.743306	0.722349	0.76295			835	0.93689	0.924043	0.947626						736	0.91271	0.898825	0.924769	0.858973	0.841822	0.874404
704	0.811482	0.792854	0.828621	0.743306	0.722349	0.76295			837	0.93689	0.924043	0.947626	0.925344	0.910311	0.937943			737	0.91271	0.898825	0.924769
705				0.743306	0.722349	0.76295			838	0.93689	0.924043	0.947626						738	0.91271	0.898825	0.924769	0.858973	0.841822	0.874404
706				0.743306	0.722349	0.76295			839	0.93689	0.924043	0.947626	0.925344	0.910311	0.937943			739	0.911192	0.897155	0.923396	0.857964	0.84071	0.873493
707	0.811482	0.792854	0.828621	0.743306	0.722349	0.76295			840	0.93689	0.924043	0.947626	0.925344	0.910311	0.937943			740	0.911192	0.897155	0.923396	0.857964	0.84071	0.873493
708	0.811482	0.792854	0.828621	0.741509	0.720448	0.761255			841	0.93689	0.924043	0.947626	0.925344	0.910311	0.937943			742	0.911192	0.897155	0.923396	0.857964	0.84071	0.873493
709	0.811482	0.792854	0.828621	0.740608	0.719495	0.760405			842	0.93689	0.924043	0.947626	0.924108	0.908868	0.936888			743	0.911192	0.897155	0.923396	0.857964	0.84071	0.873493
710	0.811482	0.792854	0.828621	0.740608	0.719495	0.760405			843	0.93689	0.924043	0.947626	0.924108	0.908868	0.936888			744	0.911192	0.897155	0.923396	0.857964	0.84071	0.873493
711				0.740608	0.719495	0.760405			844	0.93689	0.924043	0.947626						745				0.857964	0.84071	0.873493
712				0.740608	0.719495	0.760405			845	0.93689	0.924043	0.947626						746	0.911192	0.897155	0.923396
713	0.810064	0.791359	0.827278	0.740608	0.719495	0.760405			846	0.93689	0.924043	0.947626	0.924108	0.908868	0.936888			747	0.911192	0.897155	0.923396	0.857964	0.84071	0.873493
714	0.810064	0.791359	0.827278	0.739693	0.718527	0.759544			847				0.924108	0.908868	0.936888			748	0.911192	0.897155	0.923396	0.857964	0.84071	0.873493
715	0.809352	0.79061	0.826606	0.739693	0.718527	0.759544			848	0.93689	0.924043	0.947626	0.924108	0.908868	0.936888			749				0.857964	0.84071	0.873493
716	0.807929	0.78911	0.825258	0.739693	0.718527	0.759544			849	0.936062	0.92311	0.946895						750	0.911192	0.897155	0.923396	0.856929	0.839565	0.872559
717	0.807929	0.78911	0.825258	0.739693	0.718527	0.759544			851	0.936062	0.92311	0.946895	0.922859	0.907412	0.935821			751	0.911192	0.897155	0.923396	0.856929	0.839565	0.872559
718	0.807929	0.78911	0.825258						852	0.936062	0.92311	0.946895	0.922859	0.907412	0.935821			752	0.911192	0.897155	0.923396	0.855891	0.838417	0.871622
719	0.807929	0.78911	0.825258	0.739693	0.718527	0.759544			853	0.936062	0.92311	0.946895						753	0.911192	0.897155	0.923396	0.855891	0.838417	0.871622
720				0.739693	0.718527	0.759544			854	0.936062	0.92311	0.946895						754				0.855891	0.838417	0.871622
721	0.807929	0.78911	0.825258						855	0.936062	0.92311	0.946895	0.922859	0.907412	0.935821			755	0.910422	0.896307	0.922699	0.855891	0.838417	0.871622
722	0.807929	0.78911	0.825258	0.73783	0.716553	0.75779			856				0.921604	0.90595	0.934747			756	0.910422	0.896307	0.922699	0.855891	0.838417	0.871622
723	0.807929	0.78911	0.825258	0.73783	0.716553	0.75779			857	0.936062	0.92311	0.946895	0.920345	0.904487	0.933667			757	0.910422	0.896307	0.922699	0.855891	0.838417	0.871622
724	0.80721	0.788353	0.824578	0.73783	0.716553	0.75779			858				0.920345	0.904487	0.933667			758	0.910422	0.896307	0.922699	0.855891	0.838417	0.871622
725				0.73783	0.716553	0.75779			859				0.920345	0.904487	0.933667			759				0.855891	0.838417	0.871622
726				0.73783	0.716553	0.75779			860	0.936062	0.92311	0.946895	0.920345	0.904487	0.933667			760	0.910422	0.896307	0.922699	0.854833	0.837246	0.870668
727	0.80721	0.788353	0.824578	0.736891	0.715558	0.756906			861				0.920345	0.904487	0.933667			761	0.910422	0.896307	0.922699	0.853775	0.836076	0.869714
729	0.80649	0.787594	0.823897						862	0.936062	0.92311	0.946895	0.920345	0.904487	0.933667			762	0.910422	0.896307	0.922699	0.853775	0.836076	0.869714
730	0.805769	0.786835	0.823215	0.735953	0.714564	0.756023			863	0.936062	0.92311	0.946895	0.920345	0.904487	0.933667			763	0.910422	0.896307	0.922699	0.853775	0.836076	0.869714
731	0.805047	0.786074	0.822532	0.735953	0.714564	0.756023			864	0.936062	0.92311	0.946895						764	0.910422	0.896307	0.922699	0.85271	0.8349	0.868753
732				0.735953	0.714564	0.756023			865				0.920345	0.904487	0.933667			765	0.910422	0.896307	0.922699	0.85271	0.8349	0.868753
733	0.804324	0.785313	0.821848						866	0.936062	0.92311	0.946895						766				0.85271	0.8349	0.868753
734	0.803601	0.784552	0.821163	0.735953	0.714564	0.756023			868	0.936062	0.92311	0.946895	0.920345	0.904487	0.933667			767	0.910422	0.896307	0.922699
735	0.803601	0.784552	0.821163	0.735007	0.713561	0.755132			869	0.936062	0.92311	0.946895	0.920345	0.904487	0.933667			768	0.910422	0.896307	0.922699	0.85271	0.8349	0.868753
736	0.803601	0.784552	0.821163	0.735007	0.713561	0.755132			870	0.936062	0.92311	0.946895	0.919056	0.902987	0.932563			769	0.910422	0.896307	0.922699	0.85271	0.8349	0.868753
737	0.803601	0.784552	0.821163						871	0.935214	0.922153	0.946148	0.919056	0.902987	0.932563			770				0.85271	0.8349	0.868753
738	0.803601	0.784552	0.821163	0.735007	0.713561	0.755132			872				0.919056	0.902987	0.932563			771	0.910422	0.896307	0.922699	0.85271	0.8349	0.868753
739	0.802144	0.783017	0.819784	0.735007	0.713561	0.755132			873	0.935214	0.922153	0.946148						772				0.85271	0.8349	0.868753
740	0.802144	0.783017	0.819784	0.735007	0.713561	0.755132			874	0.934366	0.921196	0.9454	0.919056	0.902987	0.932563			773	0.910422	0.896307	0.922699	0.85271	0.8349	0.868753
742	0.802144	0.783017	0.819784	0.735007	0.713561	0.755132			875	0.934366	0.921196	0.9454	0.919056	0.902987	0.932563			774	0.910422	0.896307	0.922699
743	0.802144	0.783017	0.819784	0.735007	0.713561	0.755132			876	0.934366	0.921196	0.9454	0.919056	0.902987	0.932563			775	0.910422	0.896307	0.922699
744	0.802144	0.783017	0.819784	0.735007	0.713561	0.755132			878	0.933512	0.920233	0.944646	0.919056	0.902987	0.932563			776				0.85271	0.8349	0.868753
745				0.735007	0.713561	0.755132			879	0.933512	0.920233	0.944646						777	0.910422	0.896307	0.922699	0.85271	0.8349	0.868753
746	0.802144	0.783017	0.819784						880	0.932657	0.919271	0.943891						778	0.910422	0.896307	0.922699	0.85271	0.8349	0.868753
747	0.802144	0.783017	0.819784	0.734036	0.71253	0.75422			881	0.932657	0.919271	0.943891						779				0.85271	0.8349	0.868753
748	0.801409	0.782242	0.819088	0.734036	0.71253	0.75422			882	0.932657	0.919271	0.943891	0.919056	0.902987	0.932563			780	0.909626	0.895428	0.921981
749				0.734036	0.71253	0.75422			883	0.932657	0.919271	0.943891	0.919056	0.902987	0.932563			781	0.909626	0.895428	0.921981	0.85271	0.8349	0.868753
750	0.800672	0.781466	0.818391	0.734036	0.71253	0.75422			884	0.932657	0.919271	0.943891	0.919056	0.902987	0.932563			783	0.909626	0.895428	0.921981	0.85271	0.8349	0.868753
751	0.800672	0.781466	0.818391	0.734036	0.71253	0.75422			885	0.932657	0.919271	0.943891	0.919056	0.902987	0.932563			784				0.85271	0.8349	0.868753
752	0.800672	0.781466	0.818391	0.734036	0.71253	0.75422			886				0.919056	0.902987	0.932563			785	0.909626	0.895428	0.921981	0.85271	0.8349	0.868753
753	0.800672	0.781466	0.818391	0.734036	0.71253	0.75422			887	0.932657	0.919271	0.943891	0.919056	0.902987	0.932563			786	0.909626	0.895428	0.921981	0.85271	0.8349	0.868753
755	0.799932	0.780686	0.817691	0.733051	0.711483	0.753295			888				0.919056	0.902987	0.932563			787	0.909626	0.895428	0.921981	0.85271	0.8349	0.868753
756	0.799932	0.780686	0.817691	0.731075	0.709384	0.751441			889				0.919056	0.902987	0.932563			788	0.909626	0.895428	0.921981
757	0.799188	0.779902	0.816987	0.731075	0.709384	0.751441			891	0.930925	0.917321	0.942361	0.919056	0.902987	0.932563			789				0.85271	0.8349	0.868753
758	0.799188	0.779902	0.816987	0.731075	0.709384	0.751441			892	0.930058	0.916347	0.941594	0.919056	0.902987	0.932563			790	0.909626	0.895428	0.921981
759				0.730079	0.708326	0.750506			893				0.919056	0.902987	0.932563			791	0.909626	0.895428	0.921981	0.85271	0.8349	0.868753
760	0.798443	0.779118	0.816283	0.728087	0.70621	0.748635			894				0.919056	0.902987	0.932563			792	0.909626	0.895428	0.921981	0.85271	0.8349	0.868753
761				0.727091	0.705153	0.747699			895	0.929191	0.915374	0.940826						793	0.909626	0.895428	0.921981	0.85271	0.8349	0.868753
762	0.797698	0.778332	0.815577	0.726092	0.704094	0.74676			896	0.929191	0.915374	0.940826	0.919056	0.902987	0.932563			794	0.909626	0.895428	0.921981	0.85271	0.8349	0.868753
763	0.797698	0.778332	0.815577	0.726092	0.704094	0.74676			897	0.929191	0.915374	0.940826	0.919056	0.902987	0.932563			795	0.909626	0.895428	0.921981	0.85271	0.8349	0.868753
764	0.79695	0.777545	0.81487	0.725089	0.703029	0.745818			898	0.929191	0.915374	0.940826						796	0.909626	0.895428	0.921981	0.85271	0.8349	0.868753
765	0.796203	0.776757	0.814162	0.725089	0.703029	0.745818			899	0.929191	0.915374	0.940826	0.919056	0.902987	0.932563			797	0.909626	0.895428	0.921981	0.851556	0.833612	0.867721
766				0.725089	0.703029	0.745818			900	0.929191	0.915374	0.940826	0.917704	0.901406	0.931412			798	0.909626	0.895428	0.921981	0.851556	0.833612	0.867721
767	0.796203	0.776757	0.814162						901	0.929191	0.915374	0.940826						799	0.909626	0.895428	0.921981	0.851556	0.833612	0.867721
768	0.796203	0.776757	0.814162	0.725089	0.703029	0.745818			902	0.929191	0.915374	0.940826	0.916353	0.899828	0.930257			800	0.909626	0.895428	0.921981	0.851556	0.833612	0.867721
769	0.796203	0.776757	0.814162	0.725089	0.703029	0.745818			903	0.929191	0.915374	0.940826	0.916353	0.899828	0.930257			801	0.909626	0.895428	0.921981	0.851556	0.833612	0.867721
770				0.725089	0.703029	0.745818			904	0.929191	0.915374	0.940826	0.916353	0.899828	0.930257			802	0.908805	0.894518	0.921242	0.851556	0.833612	0.867721
771	0.796203	0.776757	0.814162	0.725089	0.703029	0.745818			905				0.916353	0.899828	0.930257			803				0.851556	0.833612	0.867721
772				0.725089	0.703029	0.745818			906	0.929191	0.915374	0.940826						804	0.908805	0.894518	0.921242	0.851556	0.833612	0.867721
773	0.796203	0.776757	0.814162	0.725089	0.703029	0.745818			908	0.929191	0.915374	0.940826						805	0.908805	0.894518	0.921242
774	0.796203	0.776757	0.814162						909	0.929191	0.915374	0.940826						806	0.908805	0.894518	0.921242	0.851556	0.833612	0.867721
775	0.796203	0.776757	0.814162						910	0.929191	0.915374	0.940826	0.914987	0.898236	0.92909			807	0.908805	0.894518	0.921242	0.851556	0.833612	0.867721
776				0.725089	0.703029	0.745818			911	0.929191	0.915374	0.940826	0.914987	0.898236	0.92909			808				0.851556	0.833612	0.867721
777	0.795444	0.775958	0.813445	0.725089	0.703029	0.745818			912	0.929191	0.915374	0.940826	0.914987	0.898236	0.92909			809	0.908805	0.894518	0.921242
778	0.795444	0.775958	0.813445	0.725089	0.703029	0.745818			913	0.927404	0.913363	0.939246	0.914987	0.898236	0.92909			810	0.907977	0.893601	0.920498	0.851556	0.833612	0.867721
779				0.725089	0.703029	0.745818			914				0.914987	0.898236	0.92909			811	0.907977	0.893601	0.920498
780	0.794683	0.775155	0.812725						915	0.927404	0.913363	0.939246						812	0.907977	0.893601	0.920498	0.851556	0.833612	0.867721
781				0.725089	0.703029	0.745818			916	0.92651	0.912359	0.938454						813	0.907977	0.893601	0.920498	0.851556	0.833612	0.867721
783	0.794683	0.775155	0.812725	0.725089	0.703029	0.745818			917	0.92651	0.912359	0.938454	0.914987	0.898236	0.92909			814	0.907977	0.893601	0.920498	0.851556	0.833612	0.867721
784				0.722966	0.700766	0.743831			918				0.913601	0.89662	0.927905			815				0.851556	0.833612	0.867721
785				0.722966	0.700766	0.743831			919				0.913601	0.89662	0.927905			816	0.907977	0.893601	0.920498	0.851556	0.833612	0.867721
786	0.793919	0.77435	0.812003	0.722966	0.700766	0.743831			920	0.92651	0.912359	0.938454	0.913601	0.89662	0.927905			817				0.851556	0.833612	0.867721
787				0.722966	0.700766	0.743831			922				0.913601	0.89662	0.927905			818	0.907977	0.893601	0.920498	0.851556	0.833612	0.867721
788	0.793919	0.77435	0.812003						923	0.92651	0.912359	0.938454	0.913601	0.89662	0.927905			819	0.907977	0.893601	0.920498	0.851556	0.833612	0.867721
789				0.721898	0.699627	0.742832			924				0.913601	0.89662	0.927905			820	0.907141	0.892675	0.919746	0.851556	0.833612	0.867721
790	0.793919	0.77435	0.812003						925	0.92651	0.912359	0.938454	0.91218	0.894961	0.926692			821	0.907141	0.892675	0.919746	0.851556	0.833612	0.867721
791	0.79315	0.773539	0.811276						926	0.92651	0.912359	0.938454	0.91218	0.894961	0.926692			822				0.851556	0.833612	0.867721
792	0.79315	0.773539	0.811276	0.721898	0.699627	0.742832			927	0.925611	0.911349	0.937657	0.91218	0.894961	0.926692			823				0.851556	0.833612	0.867721
793	0.79315	0.773539	0.811276	0.721898	0.699627	0.742832			928				0.91218	0.894961	0.926692			824				0.851556	0.833612	0.867721
794	0.791607	0.771912	0.809817	0.721898	0.699627	0.742832			929	0.925611	0.911349	0.937657	0.91218	0.894961	0.926692			826	0.907141	0.892675	0.919746
795	0.791607	0.771912	0.809817	0.721898	0.699627	0.742832			930				0.91218	0.894961	0.926692			827	0.906299	0.891741	0.918988	0.851556	0.833612	0.867721
796	0.791607	0.771912	0.809817						931				0.91218	0.894961	0.926692			828	0.906299	0.891741	0.918988	0.851556	0.833612	0.867721
797	0.791607	0.771912	0.809817	0.719733	0.697319	0.740808			932	0.925611	0.911349	0.937657	0.910727	0.893263	0.925454			829	0.906299	0.891741	0.918988	0.850324	0.832227	0.866628
798	0.791607	0.771912	0.809817	0.718651	0.696165	0.739796			933	0.925611	0.911349	0.937657	0.910727	0.893263	0.925454			830				0.850324	0.832227	0.866628
799	0.790828	0.77109	0.809081	0.718651	0.696165	0.739796			934	0.925611	0.911349	0.937657	0.910727	0.893263	0.925454			831				0.850324	0.832227	0.866628
800	0.790828	0.77109	0.809081	0.71756	0.695003	0.738776			935				0.910727	0.893263	0.925454			832	0.906299	0.891741	0.918988	0.850324	0.832227	0.866628
801	0.790047	0.770266	0.808342	0.71756	0.695003	0.738776			936				0.910727	0.893263	0.925454			833	0.906299	0.891741	0.918988	0.850324	0.832227	0.866628
802	0.788482	0.768616	0.806863	0.71756	0.695003	0.738776			937				0.910727	0.893263	0.925454			834	0.905449	0.890799	0.918224	0.850324	0.832227	0.866628
803				0.71756	0.695003	0.738776			938	0.924704	0.910332	0.936853	0.910727	0.893263	0.925454			835	0.905449	0.890799	0.918224
804	0.788482	0.768616	0.806863						939	0.924704	0.910332	0.936853	0.910727	0.893263	0.925454			837	0.905449	0.890799	0.918224	0.850324	0.832227	0.866628
806	0.788482	0.768616	0.806863						940	0.923794	0.909311	0.936046	0.910727	0.893263	0.925454			838	0.904594	0.889852	0.917456
807	0.788482	0.768616	0.806863	0.71756	0.695003	0.738776			941	0.923794	0.909311	0.936046	0.910727	0.893263	0.925454			839	0.903739	0.888905	0.916686	0.850324	0.832227	0.866628
808				0.71756	0.695003	0.738776			942	0.923794	0.909311	0.936046	0.910727	0.893263	0.925454			840	0.903739	0.888905	0.916686
809	0.788482	0.768616	0.806863						943	0.923794	0.909311	0.936046	0.910727	0.893263	0.925454			841	0.903739	0.888905	0.916686	0.850324	0.832227	0.866628
810	0.788482	0.768616	0.806863	0.71756	0.695003	0.738776			944	0.923794	0.909311	0.936046						842	0.903739	0.888905	0.916686	0.850324	0.832227	0.866628
812	0.788482	0.768616	0.806863	0.716451	0.693819	0.73774			945	0.923794	0.909311	0.936046	0.910727	0.893263	0.925454			843	0.903739	0.888905	0.916686	0.850324	0.832227	0.866628
813	0.788482	0.768616	0.806863	0.716451	0.693819	0.73774			946	0.923794	0.909311	0.936046	0.910727	0.893263	0.925454			844	0.903739	0.888905	0.916686
814	0.788482	0.768616	0.806863	0.716451	0.693819	0.73774			947	0.923794	0.909311	0.936046	0.910727	0.893263	0.925454			845	0.903739	0.888905	0.916686
815	0.787688	0.767778	0.806113	0.716451	0.693819	0.73774			948	0.923794	0.909311	0.936046	0.910727	0.893263	0.925454			846	0.903739	0.888905	0.916686	0.850324	0.832227	0.866628
816	0.786894	0.76694	0.805362	0.716451	0.693819	0.73774			949				0.910727	0.893263	0.925454			847				0.850324	0.832227	0.866628
817	0.786099	0.766102	0.804611	0.716451	0.693819	0.73774			951	0.923794	0.909311	0.936046	0.910727	0.893263	0.925454			848	0.903739	0.888905	0.916686	0.850324	0.832227	0.866628
818	0.786099	0.766102	0.804611	0.716451	0.693819	0.73774			952	0.923794	0.909311	0.936046						851	0.903739	0.888905	0.916686	0.850324	0.832227	0.866628
819				0.716451	0.693819	0.73774			953	0.923794	0.909311	0.936046	0.910727	0.893263	0.925454			852	0.903739	0.888905	0.916686	0.850324	0.832227	0.866628
820	0.783712	0.763585	0.802354	0.716451	0.693819	0.73774			954	0.923794	0.909311	0.936046	0.910727	0.893263	0.925454			853	0.903739	0.888905	0.916686
821	0.782914	0.762744	0.801599	0.716451	0.693819	0.73774			955	0.922854	0.908253	0.935215	0.910727	0.893263	0.925454			854	0.902869	0.887941	0.915904
822				0.716451	0.693819	0.73774			956	0.922854	0.908253	0.935215	0.909176	0.891433	0.924143			855	0.902869	0.887941	0.915904	0.850324	0.832227	0.866628
823				0.715309	0.692596	0.736675			957				0.909176	0.891433	0.924143			856				0.850324	0.832227	0.866628
824				0.715309	0.692596	0.736675			958	0.92191	0.907192	0.934379						857	0.902869	0.887941	0.915904	0.850324	0.832227	0.866628
826	0.782914	0.762744	0.801599						959	0.920967	0.906132	0.933543	0.909176	0.891433	0.924143			858	0.901994	0.88697	0.915117	0.850324	0.832227	0.866628
827	0.782113	0.761899	0.800841	0.715309	0.692596	0.736675			960	0.920967	0.906132	0.933543						859	0.901118	0.886001	0.914329	0.850324	0.832227	0.866628
828	0.782113	0.761899	0.800841	0.715309	0.692596	0.736675			961				0.909176	0.891433	0.924143			860	0.901118	0.886001	0.914329	0.850324	0.832227	0.866628
829	0.782113	0.761899	0.800841	0.714155	0.691362	0.7356			962				0.909176	0.891433	0.924143			861				0.849032	0.830767	0.865487
831	0.781308	0.761051	0.800081	0.714155	0.691362	0.7356			963	0.920967	0.906132	0.933543	0.909176	0.891433	0.924143			862	0.901118	0.886001	0.914329	0.847735	0.829304	0.864342
832	0.781308	0.761051	0.800081	0.712999	0.690125	0.734523			964				0.909176	0.891433	0.924143			863	0.901118	0.886001	0.914329	0.847735	0.829304	0.864342
833	0.780501	0.7602	0.799317	0.712999	0.690125	0.734523			966	0.920967	0.906132	0.933543	0.909176	0.891433	0.924143			864	0.901118	0.886001	0.914329
834	0.779692	0.759347	0.798552	0.712999	0.690125	0.734523			967	0.920967	0.906132	0.933543	0.909176	0.891433	0.924143			865				0.847735	0.829304	0.864342
835	0.779692	0.759347	0.798552						968	0.920015	0.905064	0.9327						866	0.901118	0.886001	0.914329
837	0.779692	0.759347	0.798552	0.711834	0.688878	0.733438			969	0.920015	0.905064	0.9327	0.907586	0.889557	0.922801			868	0.901118	0.886001	0.914329	0.847735	0.829304	0.864342
838	0.778068	0.757635	0.797016						970	0.920015	0.905064	0.9327						869	0.900235	0.885022	0.913534
839	0.777255	0.756778	0.796247						971				0.907586	0.889557	0.922801			870	0.900235	0.885022	0.913534
840	0.777255	0.756778	0.796247						972	0.920015	0.905064	0.9327						871	0.900235	0.885022	0.913534
841	0.777255	0.756778	0.796247	0.710665	0.687627	0.732349			973				0.907586	0.889557	0.922801			872				0.847735	0.829304	0.864342
842	0.777255	0.756778	0.796247	0.709495	0.686375	0.731257			974	0.919059	0.903991	0.931852						873	0.899348	0.88404	0.912735
843	0.777255	0.756778	0.796247	0.709495	0.686375	0.731257			975				0.907586	0.889557	0.922801			874	0.899348	0.88404	0.912735	0.847735	0.829304	0.864342
844	0.777255	0.756778	0.796247						977	0.918103	0.902919	0.931003						875	0.899348	0.88404	0.912735	0.847735	0.829304	0.864342
845	0.777255	0.756778	0.796247						978	0.918103	0.902919	0.931003	0.907586	0.889557	0.922801			876	0.899348	0.88404	0.912735	0.847735	0.829304	0.864342
846	0.777255	0.756778	0.796247	0.709495	0.686375	0.731257			979	0.918103	0.902919	0.931003	0.907586	0.889557	0.922801			878	0.898453	0.883049	0.91193	0.847735	0.829304	0.864342
847				0.709495	0.686375	0.731257			980	0.917142	0.901843	0.93015						879	0.898453	0.883049	0.91193
848	0.777255	0.756778	0.796247	0.709495	0.686375	0.731257			981	0.917142	0.901843	0.93015	0.907586	0.889557	0.922801			880	0.898453	0.883049	0.91193
849	0.776431	0.755909	0.795468						982	0.917142	0.901843	0.93015	0.907586	0.889557	0.922801			881	0.898453	0.883049	0.91193
851				0.70831	0.685107	0.730154			984	0.917142	0.901843	0.93015						882	0.898453	0.883049	0.91193	0.847735	0.829304	0.864342
852	0.776431	0.755909	0.795468	0.70831	0.685107	0.730154			985	0.917142	0.901843	0.93015	0.905971	0.887651	0.921437			883	0.898453	0.883049	0.91193	0.847735	0.829304	0.864342
853	0.776431	0.755909	0.795468	0.707122	0.683836	0.729047			986	0.917142	0.901843	0.93015	0.905971	0.887651	0.921437			884	0.898453	0.883049	0.91193	0.847735	0.829304	0.864342
854	0.775604	0.755037	0.794686	0.705933	0.682565	0.727939			987	0.917142	0.901843	0.93015	0.905971	0.887651	0.921437			885	0.898453	0.883049	0.91193	0.847735	0.829304	0.864342
855	0.775604	0.755037	0.794686	0.705933	0.682565	0.727939			988				0.905971	0.887651	0.921437			886				0.847735	0.829304	0.864342
856	0.774773	0.754161	0.793901	0.703548	0.680015	0.725715			989	0.917142	0.901843	0.93015						887	0.898453	0.883049	0.91193	0.847735	0.829304	0.864342
857	0.774773	0.754161	0.793901	0.703548	0.680015	0.725715			990	0.917142	0.901843	0.93015						888	0.898453	0.883049	0.91193	0.847735	0.829304	0.864342
858				0.703548	0.680015	0.725715			991	0.917142	0.901843	0.93015	0.905971	0.887651	0.921437			889				0.847735	0.829304	0.864342
859	0.773942	0.753284	0.793115	0.703548	0.680015	0.725715			992	0.916172	0.900756	0.929288	0.905971	0.887651	0.921437			890	0.897543	0.882041	0.911112
860	0.773942	0.753284	0.793115	0.703548	0.680015	0.725715			993				0.905971	0.887651	0.921437			891	0.897543	0.882041	0.911112	0.847735	0.829304	0.864342
861				0.702344	0.678727	0.724591			994	0.916172	0.900756	0.929288	0.905971	0.887651	0.921437			892				0.847735	0.829304	0.864342
862	0.773942	0.753284	0.793115	0.702344	0.678727	0.724591			995	0.916172	0.900756	0.929288						893	0.897543	0.882041	0.911112
863				0.702344	0.678727	0.724591			996	0.916172	0.900756	0.929288	0.905971	0.887651	0.921437			894				0.847735	0.829304	0.864342
864	0.773942	0.753284	0.793115						997	0.916172	0.900756	0.929288	0.905971	0.887651	0.921437			895	0.897543	0.882041	0.911112
865				0.702344	0.678727	0.724591			998	0.916172	0.900756	0.929288	0.904312	0.88569	0.920039			896	0.897543	0.882041	0.911112	0.847735	0.829304	0.864342
866	0.773942	0.753284	0.793115						1000	0.915189	0.899654	0.928415	0.904312	0.88569	0.920039			897	0.897543	0.882041	0.911112	0.847735	0.829304	0.864342
868	0.773942	0.753284	0.793115	0.702344	0.678727	0.724591			1001	0.915189	0.899654	0.928415	0.904312	0.88569	0.920039			898	0.897543	0.882041	0.911112
869	0.773105	0.752401	0.792323						1002				0.904312	0.88569	0.920039			899	0.897543	0.882041	0.911112	0.847735	0.829304	0.864342
870	0.773105	0.752401	0.792323	0.701122	0.67742	0.723454			1003				0.904312	0.88569	0.920039			900	0.896624	0.881021	0.910286
871	0.773105	0.752401	0.792323						1004				0.904312	0.88569	0.920039			901	0.896624	0.881021	0.910286
872				0.701122	0.67742	0.723454			1005	0.915189	0.899654	0.928415	0.902612	0.883678	0.918607			902	0.896624	0.881021	0.910286	0.847735	0.829304	0.864342
873	0.772263	0.751513	0.791528						1006				0.902612	0.883678	0.918607			903	0.896624	0.881021	0.910286	0.847735	0.829304	0.864342
874	0.771421	0.750625	0.790732	0.701122	0.67742	0.723454			1007	0.915189	0.899654	0.928415	0.902612	0.883678	0.918607			904	0.896624	0.881021	0.910286
875	0.771421	0.750625	0.790732	0.701122	0.67742	0.723454			1008	0.914203	0.898549	0.927539	0.902612	0.883678	0.918607			905	0.895695	0.87999	0.909451
876	0.771421	0.750625	0.790732	0.701122	0.67742	0.723454			1009	0.914203	0.898549	0.927539	0.902612	0.883678	0.918607			906	0.895695	0.87999	0.909451
878	0.770574	0.749732	0.789932	0.701122	0.67742	0.723454			1010	0.914203	0.898549	0.927539	0.902612	0.883678	0.918607			908	0.895695	0.87999	0.909451
879	0.770574	0.749732	0.789932						1011				0.900886	0.881638	0.917153			909	0.895695	0.87999	0.909451
880	0.768879	0.747944	0.788329						1012				0.900886	0.881638	0.917153			910	0.895695	0.87999	0.909451	0.847735	0.829304	0.864342
881	0.768879	0.747944	0.788329						1013	0.914203	0.898549	0.927539	0.900886	0.881638	0.917153			911	0.895695	0.87999	0.909451	0.847735	0.829304	0.864342
882	0.768879	0.747944	0.788329						1014	0.914203	0.898549	0.927539						912	0.895695	0.87999	0.909451	0.847735	0.829304	0.864342
883	0.768879	0.747944	0.788329	0.701122	0.67742	0.723454			1015	0.913207	0.897433	0.926654						913				0.847735	0.829304	0.864342
884	0.768879	0.747944	0.788329	0.701122	0.67742	0.723454			1016	0.913207	0.897433	0.926654	0.900886	0.881638	0.917153			914	0.895695	0.87999	0.909451	0.847735	0.829304	0.864342
885	0.768879	0.747944	0.788329	0.701122	0.67742	0.723454			1017	0.913207	0.897433	0.926654	0.900886	0.881638	0.917153			915	0.895695	0.87999	0.909451
886				0.701122	0.67742	0.723454			1018	0.913207	0.897433	0.926654	0.900886	0.881638	0.917153			917	0.895695	0.87999	0.909451	0.847735	0.829304	0.864342
887	0.768021	0.747038	0.787518	0.701122	0.67742	0.723454			1019	0.913207	0.897433	0.926654	0.900886	0.881638	0.917153			918	0.895695	0.87999	0.909451	0.847735	0.829304	0.864342
888				0.701122	0.67742	0.723454			1020	0.913207	0.897433	0.926654						919				0.847735	0.829304	0.864342
889				0.701122	0.67742	0.723454			1021	0.913207	0.897433	0.926654	0.900886	0.881638	0.917153			920	0.895695	0.87999	0.909451	0.847735	0.829304	0.864342
890	0.767161	0.746131	0.786705						1022	0.913207	0.897433	0.926654	0.900886	0.881638	0.917153			922				0.847735	0.829304	0.864342
891	0.765441	0.744317	0.785079	0.699861	0.676067	0.722282			1023				0.900886	0.881638	0.917153			923	0.895695	0.87999	0.909451	0.847735	0.829304	0.864342
892	0.764581	0.74341	0.784266	0.699861	0.676067	0.722282			1024	0.913207	0.897433	0.926654						924				0.847735	0.829304	0.864342
894				0.699861	0.676067	0.722282			1027				0.900886	0.881638	0.917153			925	0.895695	0.87999	0.909451	0.847735	0.829304	0.864342
895	0.764581	0.74341	0.784266						1028				0.900886	0.881638	0.917153			926	0.895695	0.87999	0.909451	0.847735	0.829304	0.864342
896	0.764581	0.74341	0.784266						1029	0.913207	0.897433	0.926654	0.900886	0.881638	0.917153			927	0.895695	0.87999	0.909451	0.847735	0.829304	0.864342
897	0.764581	0.74341	0.784266	0.699861	0.676067	0.722282			1030	0.912194	0.896298	0.925756	0.900886	0.881638	0.917153			928				0.847735	0.829304	0.864342
898	0.764581	0.74341	0.784266						1031	0.912194	0.896298	0.925756	0.900886	0.881638	0.917153			929	0.895695	0.87999	0.909451	0.847735	0.829304	0.864342
899	0.764581	0.74341	0.784266	0.699861	0.676067	0.722282			1033	0.912194	0.896298	0.925756	0.900886	0.881638	0.917153			930				0.847735	0.829304	0.864342
900	0.762843	0.741577	0.782623						1034				0.900886	0.881638	0.917153			931				0.847735	0.829304	0.864342
901	0.762843	0.741577	0.782623						1035	0.912194	0.896298	0.925756						932	0.895695	0.87999	0.909451	0.847735	0.829304	0.864342
902	0.762843	0.741577	0.782623	0.698584	0.674696	0.721097			1036	0.912194	0.896298	0.925756	0.900886	0.881638	0.917153			933	0.895695	0.87999	0.909451
903	0.76197	0.740657	0.781798						1038	0.912194	0.896298	0.925756						934	0.895695	0.87999	0.909451	0.847735	0.829304	0.864342
904	0.76197	0.740657	0.781798						1039	0.912194	0.896298	0.925756	0.899059	0.879461	0.915625			935				0.847735	0.829304	0.864342
906	0.76197	0.740657	0.781798						1040	0.912194	0.896298	0.925756	0.899059	0.879461	0.915625			936				0.84475	0.825874	0.861755
908	0.76197	0.740657	0.781798						1042	0.912194	0.896298	0.925756						937				0.84475	0.825874	0.861755
909	0.76197	0.740657	0.781798						1043				0.899059	0.879461	0.915625			938				0.84475	0.825874	0.861755
910	0.76197	0.740657	0.781798	0.697305	0.673322	0.719908			1044	0.911168	0.895146	0.924845						939	0.895695	0.87999	0.909451	0.84475	0.825874	0.861755
911	0.761087	0.739725	0.780964	0.697305	0.673322	0.719908			1046				0.897221	0.877277	0.914083			940	0.895695	0.87999	0.909451	0.84475	0.825874	0.861755
912	0.761087	0.739725	0.780964	0.697305	0.673322	0.719908			1047				0.897221	0.877277	0.914083			941	0.895695	0.87999	0.909451	0.84475	0.825874	0.861755
913	0.7602	0.738789	0.780126						1049				0.897221	0.877277	0.914083			942	0.895695	0.87999	0.909451	0.84475	0.825874	0.861755
914				0.697305	0.673322	0.719908			1050				0.897221	0.877277	0.914083			943	0.895695	0.87999	0.909451	0.84475	0.825874	0.861755
915	0.7602	0.738789	0.780126						1051	0.910141	0.893995	0.923933						944	0.895695	0.87999	0.909451
916	0.758424	0.736915	0.778447						1052	0.910141	0.893995	0.923933						945	0.895695	0.87999	0.909451	0.84475	0.825874	0.861755
917	0.758424	0.736915	0.778447	0.697305	0.673322	0.719908			1053	0.910141	0.893995	0.923933						946	0.895695	0.87999	0.909451	0.84475	0.825874	0.861755
918				0.696009	0.67193	0.718706			1054				0.895363	0.875075	0.912522			947	0.895695	0.87999	0.909451	0.843212	0.824103	0.860423
919				0.696009	0.67193	0.718706			1056				0.895363	0.875075	0.912522			948	0.895695	0.87999	0.909451	0.843212	0.824103	0.860423
920	0.758424	0.736915	0.778447	0.696009	0.67193	0.718706			1057	0.909106	0.892835	0.923013	0.895363	0.875075	0.912522			949				0.843212	0.824103	0.860423
922				0.696009	0.67193	0.718706			1058				0.895363	0.875075	0.912522			951	0.894711	0.878892	0.908573	0.843212	0.824103	0.860423
923	0.758424	0.736915	0.778447	0.696009	0.67193	0.718706			1061	0.909106	0.892835	0.923013						952	0.894711	0.878892	0.908573
924				0.696009	0.67193	0.718706			1062				0.895363	0.875075	0.912522			953	0.894711	0.878892	0.908573	0.843212	0.824103	0.860423
925	0.758424	0.736915	0.778447	0.694675	0.670495	0.717471			1063	0.909106	0.892835	0.923013	0.895363	0.875075	0.912522			954	0.894711	0.878892	0.908573	0.843212	0.824103	0.860423
926	0.758424	0.736915	0.778447	0.694675	0.670495	0.717471			1064	0.909106	0.892835	0.923013	0.895363	0.875075	0.912522			955	0.894711	0.878892	0.908573	0.843212	0.824103	0.860423
927	0.758424	0.736915	0.778447	0.693337	0.669054	0.716232			1065	0.909106	0.892835	0.923013	0.895363	0.875075	0.912522			956	0.894711	0.878892	0.908573
928				0.693337	0.669054	0.716232			1066				0.895363	0.875075	0.912522			957				0.843212	0.824103	0.860423
929	0.758424	0.736915	0.778447	0.693337	0.669054	0.716232			1067	0.909106	0.892835	0.923013	0.895363	0.875075	0.912522			958	0.894711	0.878892	0.908573	0.843212	0.824103	0.860423
930				0.693337	0.669054	0.716232			1069	0.909106	0.892835	0.923013						959	0.894711	0.878892	0.908573	0.843212	0.824103	0.860423
931				0.691977	0.667589	0.714975			1070	0.909106	0.892835	0.923013						960	0.894711	0.878892	0.908573
932	0.758424	0.736915	0.778447	0.691977	0.667589	0.714975			1071	0.909106	0.892835	0.923013						961				0.843212	0.824103	0.860423
933	0.758424	0.736915	0.778447						1072	0.909106	0.892835	0.923013	0.895363	0.875075	0.912522			962				0.843212	0.824103	0.860423
934	0.758424	0.736915	0.778447	0.691977	0.667589	0.714975			1073	0.909106	0.892835	0.923013	0.893437	0.872785	0.91091			963	0.894711	0.878892	0.908573	0.843212	0.824103	0.860423
935				0.691977	0.667589	0.714975			1074	0.909106	0.892835	0.923013	0.893437	0.872785	0.91091			964				0.843212	0.824103	0.860423
936				0.689215	0.664611	0.712421			1077	0.909106	0.892835	0.923013						965	0.894711	0.878892	0.908573
937				0.689215	0.664611	0.712421			1078	0.909106	0.892835	0.923013	0.891482	0.870462	0.909271			966	0.894711	0.878892	0.908573	0.843212	0.824103	0.860423
938	0.757523	0.735964	0.777597	0.689215	0.664611	0.712421			1079	0.909106	0.892835	0.923013	0.891482	0.870462	0.909271			967	0.894711	0.878892	0.908573	0.843212	0.824103	0.860423
939	0.757523	0.735964	0.777597	0.689215	0.664611	0.712421			1080	0.908041	0.891639	0.92207						968	0.894711	0.878892	0.908573	0.841596	0.822234	0.859034
940	0.756619	0.73501	0.776743	0.689215	0.664611	0.712421			1081	0.908041	0.891639	0.92207						969	0.894711	0.878892	0.908573	0.841596	0.822234	0.859034
941	0.756619	0.73501	0.776743	0.689215	0.664611	0.712421			1082	0.906973	0.890439	0.921123						970	0.894711	0.878892	0.908573
942	0.75571	0.734049	0.775884	0.689215	0.664611	0.712421			1083				0.891482	0.870462	0.909271			971				0.841596	0.822234	0.859034
943	0.75571	0.734049	0.775884	0.689215	0.664611	0.712421			1084	0.906973	0.890439	0.921123						972	0.894711	0.878892	0.908573
944	0.75571	0.734049	0.775884	0.6878	0.663083	0.711116			1087				0.891482	0.870462	0.909271			973				0.839975	0.820361	0.857636
945	0.75571	0.734049	0.775884	0.6878	0.663083	0.711116			1088	0.905903	0.88924	0.920173						975				0.839975	0.820361	0.857636
946	0.75571	0.734049	0.775884	0.6878	0.663083	0.711116			1089				0.891482	0.870462	0.909271			977	0.894711	0.878892	0.908573	0.838347	0.818484	0.85623
947	0.75571	0.734049	0.775884	0.686376	0.661546	0.709802			1090	0.905903	0.88924	0.920173						978	0.894711	0.878892	0.908573	0.838347	0.818484	0.85623
948	0.75571	0.734049	0.775884	0.686376	0.661546	0.709802			1091	0.905903	0.88924	0.920173						979	0.894711	0.878892	0.908573	0.838347	0.818484	0.85623
949				0.686376	0.661546	0.709802			1092	0.905903	0.88924	0.920173						981	0.894711	0.878892	0.908573	0.838347	0.818484	0.85623
951	0.754784	0.73307	0.775011	0.686376	0.661546	0.709802			1093				0.891482	0.870462	0.909271			982	0.894711	0.878892	0.908573	0.838347	0.818484	0.85623
952	0.754784	0.73307	0.775011						1094	0.905903	0.88924	0.920173	0.891482	0.870462	0.909271			984	0.894711	0.878892	0.908573
953	0.754784	0.73307	0.775011	0.68494	0.659995	0.708477			1096	0.905903	0.88924	0.920173	0.891482	0.870462	0.909271			986	0.894711	0.878892	0.908573	0.838347	0.818484	0.85623
954	0.754784	0.73307	0.775011	0.68494	0.659995	0.708477												987	0.893689	0.877746	0.907663	0.838347	0.818484	0.85623
955	0.754784	0.73307	0.775011	0.68494	0.659995	0.708477												988				0.836687	0.816569	0.854798
956	0.754784	0.73307	0.775011	0.683492	0.658431	0.707141												989	0.893689	0.877746	0.907663
958	0.753846	0.732078	0.774127															990	0.893689	0.877746	0.907663
959	0.753846	0.732078	0.774127	0.683492	0.658431	0.707141												991				0.836687	0.816569	0.854798
960	0.753846	0.732078	0.774127															992	0.893689	0.877746	0.907663
961				0.683492	0.658431	0.707141												993				0.836687	0.816569	0.854798
962				0.683492	0.658431	0.707141												994	0.893689	0.877746	0.907663
963	0.753846	0.732078	0.774127	0.683492	0.658431	0.707141												995	0.893689	0.877746	0.907663
964				0.683492	0.658431	0.707141												996	0.893689	0.877746	0.907663	0.836687	0.816569	0.854798
966	0.752905	0.731082	0.773241	0.683492	0.658431	0.707141												997	0.893689	0.877746	0.907663	0.836687	0.816569	0.854798
967	0.752905	0.731082	0.773241	0.683492	0.658431	0.707141												998	0.893689	0.877746	0.907663	0.836687	0.816569	0.854798
968	0.752905	0.731082	0.773241	0.682006	0.656823	0.705774												1000				0.836687	0.816569	0.854798
969	0.752905	0.731082	0.773241	0.682006	0.656823	0.705774												1001	0.893689	0.877746	0.907663	0.836687	0.816569	0.854798
970	0.752905	0.731082	0.773241															1002				0.836687	0.816569	0.854798
971	0.751957	0.730079	0.772347	0.682006	0.656823	0.705774												1003				0.836687	0.816569	0.854798
972	0.751957	0.730079	0.772347															1004				0.836687	0.816569	0.854798
973				0.680513	0.655208	0.7044												1005	0.893689	0.877746	0.907663	0.836687	0.816569	0.854798
975	0.751007	0.729074	0.771453															1006				0.836687	0.816569	0.854798
977	0.750058	0.72807	0.770558	0.679018	0.653591	0.703022												1007	0.892646	0.876576	0.906736
978	0.750058	0.72807	0.770558	0.679018	0.653591	0.703022												1008	0.892646	0.876576	0.906736	0.836687	0.816569	0.854798
979	0.750058	0.72807	0.770558	0.679018	0.653591	0.703022												1009	0.892646	0.876576	0.906736	0.836687	0.816569	0.854798
980	0.749104	0.72706	0.769658															1010	0.892646	0.876576	0.906736	0.836687	0.816569	0.854798
981	0.749104	0.72706	0.769658	0.679018	0.653591	0.703022												1011	0.892646	0.876576	0.906736
982	0.749104	0.72706	0.769658	0.679018	0.653591	0.703022												1012				0.836687	0.816569	0.854798
985	0.748147	0.726048	0.768757	0.677505	0.651955	0.70163												1013	0.891593	0.875394	0.905801	0.836687	0.816569	0.854798
986	0.748147	0.726048	0.768757	0.677505	0.651955	0.70163												1014	0.891593	0.875394	0.905801
987	0.747189	0.725035	0.767854	0.677505	0.651955	0.70163												1015	0.891593	0.875394	0.905801
988				0.675983	0.650308	0.700228												1016	0.891593	0.875394	0.905801	0.836687	0.816569	0.854798
989	0.747189	0.725035	0.767854															1017	0.891593	0.875394	0.905801	0.836687	0.816569	0.854798
990	0.747189	0.725035	0.767854															1018	0.891593	0.875394	0.905801	0.836687	0.816569	0.854798
991				0.675983	0.650308	0.700228												1019	0.890531	0.874202	0.904857	0.836687	0.816569	0.854798
992	0.747189	0.725035	0.767854															1020	0.890531	0.874202	0.904857
993				0.675983	0.650308	0.700228												1021	0.890531	0.874202	0.904857	0.836687	0.816569	0.854798
994	0.746225	0.724015	0.766945															1022	0.889462	0.873002	0.903907	0.836687	0.816569	0.854798
995	0.746225	0.724015	0.766945															1023	0.889462	0.873002	0.903907	0.836687	0.816569	0.854798
996	0.745257	0.722991	0.766032	0.675983	0.650308	0.700228												1024	0.889462	0.873002	0.903907
997	0.744287	0.721965	0.765118	0.675983	0.650308	0.700228												1027				0.834872	0.814449	0.853253
998	0.744287	0.721965	0.765118	0.675983	0.650308	0.700228												1028				0.834872	0.814449	0.853253
1000	0.743312	0.720935	0.764199															1029	0.887316	0.870598	0.901997	0.834872	0.814449	0.853253
1001	0.743312	0.720935	0.764199	0.675983	0.650308	0.700228												1030	0.887316	0.870598	0.901997	0.833041	0.812313	0.851693
1002				0.675983	0.650308	0.700228												1031	0.887316	0.870598	0.901997	0.833041	0.812313	0.851693
1003				0.675983	0.650308	0.700228												1033				0.833041	0.812313	0.851693
1004				0.675983	0.650308	0.700228												1034				0.833041	0.812313	0.851693
1005				0.674404	0.648593	0.698779												1035	0.887316	0.870598	0.901997
1006				0.674404	0.648593	0.698779												1036	0.887316	0.870598	0.901997	0.833041	0.812313	0.851693
1007	0.742337	0.719903	0.76328															1038	0.887316	0.870598	0.901997
1008	0.742337	0.719903	0.76328	0.674404	0.648593	0.698779												1039	0.887316	0.870598	0.901997
1009	0.742337	0.719903	0.76328	0.674404	0.648593	0.698779												1040	0.887316	0.870598	0.901997	0.833041	0.812313	0.851693
1010	0.742337	0.719903	0.76328	0.674404	0.648593	0.698779												1042	0.887316	0.870598	0.901997
1012				0.674404	0.648593	0.698779												1043				0.833041	0.812313	0.851693
1013	0.741354	0.718863	0.762353	0.674404	0.648593	0.698779												1044	0.887316	0.870598	0.901997
1014	0.741354	0.718863	0.762353															1045	0.887316	0.870598	0.901997	0.831165	0.810122	0.850095
1015	0.740367	0.717819	0.761422															1047				0.831165	0.810122	0.850095
1016	0.740367	0.717819	0.761422	0.674404	0.648593	0.698779												1049	0.887316	0.870598	0.901997
1017	0.740367	0.717819	0.761422	0.672786	0.646834	0.697298												1050				0.831165	0.810122	0.850095
1018	0.740367	0.717819	0.761422	0.672786	0.646834	0.697298												1051	0.887316	0.870598	0.901997	0.829272	0.807914	0.848481
1019	0.739373	0.716767	0.760486	0.672786	0.646834	0.697298												1052	0.887316	0.870598	0.901997
1020	0.739373	0.716767	0.760486															1053	0.887316	0.870598	0.901997
1021	0.739373	0.716767	0.760486	0.672786	0.646834	0.697298												1056				0.829272	0.807914	0.848481
1022	0.738372	0.715709	0.759543															1057	0.887316	0.870598	0.901997	0.829272	0.807914	0.848481
1023				0.672786	0.646834	0.697298												1058				0.829272	0.807914	0.848481
1024	0.738372	0.715709	0.759543															1061	0.886204	0.869349	0.90101
1027				0.671137	0.645039	0.695791												1062				0.829272	0.807914	0.848481
1028				0.671137	0.645039	0.695791												1063	0.885091	0.868099	0.900021	0.829272	0.807914	0.848481
1029	0.736369	0.713589	0.757655	0.671137	0.645039	0.695791												1064	0.885091	0.868099	0.900021	0.829272	0.807914	0.848481
1030	0.735365	0.712528	0.756709	0.669472	0.643225	0.694269												1065	0.885091	0.868099	0.900021	0.829272	0.807914	0.848481
1031	0.735365	0.712528	0.756709	0.669472	0.643225	0.694269												1066				0.829272	0.807914	0.848481
1033				0.669472	0.643225	0.694269												1067	0.88397	0.866842	0.899025	0.829272	0.807914	0.848481
1034				0.669472	0.643225	0.694269												1069	0.88397	0.866842	0.899025
1035	0.735365	0.712528	0.756709															1070	0.882847	0.865583	0.898026
1036	0.734358	0.711463	0.755759	0.669472	0.643225	0.694269												1071	0.882847	0.865583	0.898026
1038	0.734358	0.711463	0.755759															1072	0.882847	0.865583	0.898026	0.829272	0.807914	0.848481
1040	0.734358	0.711463	0.755759	0.669472	0.643225	0.694269												1073	0.882847	0.865583	0.898026	0.829272	0.807914	0.848481
1042	0.734358	0.711463	0.755759															1074	0.882847	0.865583	0.898026	0.829272	0.807914	0.848481
1043				0.669472	0.643225	0.694269												1077	0.882847	0.865583	0.898026
1044	0.733342	0.710388	0.754802															1078	0.882847	0.865583	0.898026
1045				0.66776	0.641356	0.692708												1079	0.882847	0.865583	0.898026	0.829272	0.807914	0.848481
1047				0.66776	0.641356	0.692708												1080	0.880569	0.863029	0.895999
1050				0.66776	0.641356	0.692708												1081	0.880569	0.863029	0.895999
1051	0.732325	0.709313	0.753843	0.66603	0.639467	0.691131												1082	0.879427	0.861751	0.894981
1052	0.732325	0.709313	0.753843															1083	0.879427	0.861751	0.894981
1053	0.732325	0.709313	0.753843															1084	0.879427	0.861751	0.894981
1056				0.66603	0.639467	0.691131												1087				0.829272	0.807914	0.848481
1057	0.731299	0.708228	0.752877	0.66603	0.639467	0.691131												1089	0.879427	0.861751	0.894981	0.829272	0.807914	0.848481
1058				0.66603	0.639467	0.691131												1090	0.879427	0.861751	0.894981
1061	0.730269	0.707138	0.751906															1091	0.879427	0.861751	0.894981
1062				0.66603	0.639467	0.691131												1092	0.879427	0.861751	0.894981	0.827264	0.805556	0.846783
1063	0.729238	0.706047	0.750934	0.66603	0.639467	0.691131												1094	0.879427	0.861751	0.894981	0.827264	0.805556	0.846783
1064	0.729238	0.706047	0.750934	0.66603	0.639467	0.691131												1095				0.825236	0.803178	0.845065
1065	0.729238	0.706047	0.750934	0.66603	0.639467	0.691131												1096	0.879427	0.861751	0.894981	0.825236	0.803178	0.845065
1066				0.66603	0.639467	0.691131
1067	0.728199	0.704948	0.749955	0.66603	0.639467	0.691131
1069	0.728199	0.704948	0.749955
1070	0.726116	0.702744	0.747991
1072	0.726116	0.702744	0.747991	0.66603	0.639467	0.691131
1073	0.726116	0.702744	0.747991	0.66603	0.639467	0.691131
1074	0.726116	0.702744	0.747991	0.66603	0.639467	0.691131
1077	0.726116	0.702744	0.747991
1078	0.726116	0.702744	0.747991
1079	0.725063	0.701631	0.747	0.66603	0.639467	0.691131
1080	0.722956	0.699402	0.745013
1081	0.722956	0.699402	0.745013
1082	0.720845	0.697171	0.743022
1083				0.6642	0.637457	0.689474
1084	0.720845	0.697171	0.743022
1087				0.6642	0.637457	0.689474
1088	0.719788	0.696054	0.742025
1089				0.6642	0.637457	0.689474
1090	0.719788	0.696054	0.742025
1091	0.719788	0.696054	0.742025
1092	0.719788	0.696054	0.742025	0.66236	0.635437	0.687807
1094	0.719788	0.696054	0.742025	0.66236	0.635437	0.687807
1096	0.719788	0.696054	0.742025	0.66236	0.635437	0.687807
Acute myocardial infarction									Stroke
Graph Data Table									Graph Data Table
Time (Days)	Cohort 1: Survival Probability	Cohort 1: Survival Probability 95 % CI Lower	Cohort 1: Survival Probability 95 % CI Upper	Cohort 2: Survival Probability	Cohort 2: Survival Probability 95 % CI Lower	Cohort 2: Survival Probability 95 % CI Upper			Time (Days)	Cohort 1: Survival Probability	Cohort 1: Survival Probability 95 % CI Lower	Cohort 1: Survival Probability 95 % CI Upper	Cohort 2: Survival Probability	Cohort 2: Survival Probability 95 % CI Lower	Cohort 2: Survival Probability 95 % CI Upper
1	1			1					1	0.999541	0.996744	0.999935	1
2				0.999081	0.996332	0.99977			2	0.999081	0.996332	0.99977
3	0.999541	0.996744	0.999935						3	0.998622	0.995733	0.999555
5	0.999081	0.996332	0.99977	0.998622	0.995733	0.999555			4	0.998163	0.995112	0.99931
7				0.998163	0.995112	0.99931			6				0.999541	0.996744	0.999935
12				0.997703	0.994491	0.999043			14				0.999081	0.996332	0.99977
14	0.998622	0.995733	0.999555	0.997244	0.993876	0.998761			22	0.997703	0.994491	0.999043	0.998622	0.995733	0.999555
15				0.996785	0.993267	0.998466			24	0.997244	0.993876	0.998761
16				0.996325	0.992665	0.998161			27				0.998163	0.995112	0.99931
19				0.995866	0.99207	0.997847			28				0.997703	0.994491	0.999043
20				0.995407	0.99148	0.997526			29	0.996785	0.993267	0.998466	0.997244	0.993876	0.998761
23				0.994488	0.990314	0.996866			33				0.996785	0.993267	0.998466
27	0.998163	0.995112	0.99931						36				0.996325	0.992665	0.998161
29				0.994028	0.989738	0.996528			38	0.996325	0.992665	0.998161
31	0.997703	0.994491	0.999043						40				0.995407	0.99148	0.997526
35				0.993569	0.989166	0.996186			54				0.994947	0.990895	0.997199
48	0.997244	0.993876	0.998761	0.99311	0.988597	0.99584			55				0.994488	0.990314	0.996866
51	0.996785	0.993267	0.998466						58	0.995866	0.99207	0.997847
56	0.996325	0.992665	0.998161						63				0.994028	0.989738	0.996528
60	0.995866	0.99207	0.997847						68	0.995407	0.99148	0.997526	0.993569	0.989166	0.996186
62				0.99265	0.988031	0.995491			70				0.99311	0.988597	0.99584
73				0.992191	0.987468	0.995138			74				0.99265	0.988031	0.995491
77	0.995407	0.99148	0.997526						77	0.994947	0.990895	0.997199
83	0.994947	0.990895	0.997199						78	0.994488	0.990314	0.996866
84				0.991732	0.986909	0.994783			90	0.994028	0.989738	0.996528
85				0.991272	0.986351	0.994424			93	0.993569	0.989166	0.996186
90	0.994488	0.990314	0.996866	0.990813	0.985796	0.994063			95	0.99311	0.988597	0.99584
91				0.990354	0.985243	0.9937			99	0.992191	0.987468	0.995138
122				0.989894	0.984693	0.993334			100	0.991732	0.986909	0.994783
123				0.989435	0.984144	0.992967			101	0.991272	0.986351	0.994424
138	0.994028	0.989738	0.996528						105				0.991732	0.986909	0.994783
142				0.988976	0.983597	0.992597			108				0.991272	0.986351	0.994424
147	0.99311	0.988597	0.99584						115	0.990813	0.985796	0.994063	0.990813	0.985796	0.994063
148	0.99265	0.988031	0.995491						126				0.990354	0.985243	0.9937
154	0.992191	0.987468	0.995138						127				0.989894	0.984693	0.993334
155	0.991732	0.986909	0.994783						133	0.990354	0.985243	0.9937
159				0.988516	0.983052	0.992226			139				0.989435	0.984144	0.992967
162	0.991272	0.986351	0.994424						142				0.988516	0.983052	0.992226
163				0.988057	0.982508	0.991853			147	0.989894	0.984693	0.993334
164	0.990813	0.985796	0.994063	0.987598	0.981966	0.991478			153				0.988057	0.982508	0.991853
165	0.990354	0.985243	0.9937						154				0.987598	0.981966	0.991478
167	0.989894	0.984693	0.993334	0.987138	0.981426	0.991102			155	0.989435	0.984144	0.992967
169				0.986679	0.980887	0.990724			161				0.986679	0.980887	0.990724
175				0.98622	0.980349	0.990345			164				0.98576	0.979813	0.989964
181	0.989894	0.984693	0.993334						165				0.985301	0.979278	0.989583
182				0.98576	0.979813	0.989964			167	0.988976	0.983597	0.992597
183	0.989894	0.984693	0.993334						171	0.988516	0.983052	0.992226
184				0.985301	0.979277	0.989582			175	0.988057	0.982508	0.991853	0.984842	0.978744	0.9892
185	0.989435	0.984143	0.992967						177	0.987598	0.981966	0.991478
188				0.985301	0.979277	0.989582			181	0.987598	0.981966	0.991478
189	0.988974	0.983595	0.992596	0.984841	0.978743	0.989199			182				0.984842	0.978744	0.9892
190	0.988974	0.983595	0.992596	0.984841	0.978743	0.989199			183	0.987598	0.981966	0.991478
192				0.984841	0.978743	0.989199			184				0.984842	0.978744	0.9892
194	0.988514	0.983048	0.992224						185	0.987598	0.981966	0.991478
195	0.988514	0.983048	0.992224						188	0.987137	0.981425	0.991101	0.984842	0.978744	0.9892
196	0.988514	0.983048	0.992224						189	0.987137	0.981425	0.991101
197				0.984841	0.978743	0.989199			190	0.987137	0.981425	0.991101	0.984842	0.978744	0.9892
198	0.988514	0.983048	0.992224						192				0.984842	0.978744	0.9892
199	0.988052	0.982501	0.99185						193				0.984381	0.978209	0.988815
200				0.984841	0.978743	0.989199			194				0.98392	0.977676	0.988429
203	0.988052	0.982501	0.99185						195	0.987137	0.981425	0.991101
204	0.98759	0.981956	0.991473	0.984841	0.978743	0.989199			196	0.987137	0.981425	0.991101
206	0.987128	0.981412	0.991095	0.984841	0.978743	0.989199			197				0.98392	0.977676	0.988429
207				0.983918	0.977672	0.988427			198	0.987137	0.981425	0.991101
208	0.987128	0.981412	0.991095						199	0.987137	0.981425	0.991101
209	0.987128	0.981412	0.991095						200				0.98392	0.977676	0.988429
211	0.986204	0.980327	0.990334						203	0.987137	0.981425	0.991101
212	0.985741	0.979786	0.989951	0.983918	0.977672	0.988427			204	0.986676	0.980882	0.990722	0.98392	0.977676	0.988429
213	0.985741	0.979786	0.989951	0.983456	0.977138	0.988039			206				0.98392	0.977676	0.988429
214	0.985741	0.979786	0.989951						207				0.98392	0.977676	0.988429
215				0.982994	0.976604	0.987649			208	0.986676	0.980882	0.990722	0.983459	0.977141	0.988041
216	0.985741	0.979786	0.989951						209	0.986676	0.980882	0.990722
217	0.985741	0.979786	0.989951						211	0.986676	0.980882	0.990722
218	0.985277	0.979245	0.989566	0.982531	0.976071	0.987259			212	0.985751	0.9798	0.989958	0.983459	0.977141	0.988041
219				0.982069	0.97554	0.986867			213	0.985751	0.9798	0.989958	0.983459	0.977141	0.988041
220	0.985277	0.979245	0.989566	0.981606	0.975008	0.986475			214	0.985751	0.9798	0.989958
221				0.981144	0.974478	0.986081			216	0.985751	0.9798	0.989958
222	0.984813	0.978704	0.98918	0.980681	0.973948	0.985687			217	0.985751	0.9798	0.989958	0.982996	0.976608	0.987651
224	0.984813	0.978704	0.98918						218	0.985751	0.9798	0.989958	0.982534	0.976075	0.987261
225				0.980681	0.973948	0.985687			219				0.982534	0.976075	0.987261
227				0.980681	0.973948	0.985687			220	0.985751	0.9798	0.989958	0.982071	0.975542	0.986869
228	0.984813	0.978704	0.98918	0.979754	0.972889	0.984894			222	0.985751	0.9798	0.989958
229				0.97929	0.972361	0.984497			224	0.985751	0.9798	0.989958
230	0.984813	0.978704	0.98918						225				0.982071	0.975542	0.986869
231	0.984813	0.978704	0.98918	0.978826	0.971832	0.984098			227				0.981607	0.975009	0.986475
232				0.978362	0.971305	0.983699			228	0.985751	0.9798	0.989958	0.981607	0.975009	0.986475
233	0.984813	0.978704	0.98918	0.978362	0.971305	0.983699			229	0.985286	0.979257	0.989572	0.981607	0.975009	0.986475
234	0.984348	0.978163	0.988791	0.978362	0.971305	0.983699			230	0.985286	0.979257	0.989572
236	0.984348	0.978163	0.988791						231	0.985286	0.979257	0.989572
237	0.984348	0.978163	0.988791						232				0.981607	0.975009	0.986475
238	0.983881	0.977621	0.9884						233	0.985286	0.979257	0.989572	0.981607	0.975009	0.986475
239	0.983881	0.977621	0.9884	0.978362	0.971305	0.983699			234	0.985286	0.979257	0.989572	0.981607	0.975009	0.986475
240				0.977897	0.970776	0.983298			236	0.985286	0.979257	0.989572	0.981142	0.974475	0.98608
242	0.983414	0.977079	0.988008	0.977431	0.970248	0.982896			237	0.985286	0.979257	0.989572
243	0.982946	0.976539	0.987615						238				0.980676	0.973941	0.985683
244	0.982946	0.976539	0.987615						239	0.985286	0.979257	0.989572	0.980676	0.973941	0.985683
245				0.976966	0.969721	0.982493			243				0.98021	0.973408	0.985285
246	0.982946	0.976539	0.987615	0.976034	0.968666	0.981685			244	0.985286	0.979257	0.989572
247				0.976034	0.968666	0.981685			245				0.98021	0.973408	0.985285
248	0.982946	0.976539	0.987615						246	0.984819	0.978712	0.989184	0.98021	0.973408	0.985285
249				0.976034	0.968666	0.981685			247				0.98021	0.973408	0.985285
251	0.982946	0.976539	0.987615	0.976034	0.968666	0.981685			248	0.984351	0.978168	0.988793
252	0.982946	0.976539	0.987615	0.976034	0.968666	0.981685			249				0.98021	0.973408	0.985285
253	0.982946	0.976539	0.987615	0.976034	0.968666	0.981685			251	0.984351	0.978168	0.988793	0.98021	0.973408	0.985285
254				0.976034	0.968666	0.981685			252	0.984351	0.978168	0.988793	0.98021	0.973408	0.985285
255	0.982477	0.975998	0.987219	0.975096	0.967607	0.98087			253	0.984351	0.978168	0.988793	0.98021	0.973408	0.985285
256				0.974626	0.967078	0.980462			254				0.98021	0.973408	0.985285
257				0.974626	0.967078	0.980462			255	0.984351	0.978168	0.988793	0.97974	0.97287	0.984884
258	0.982477	0.975998	0.987219	0.974626	0.967078	0.980462			256				0.97927	0.972333	0.984482
259	0.982477	0.975998	0.987219	0.974156	0.966547	0.980051			257				0.97927	0.972333	0.984482
260	0.982477	0.975998	0.987219						258	0.984351	0.978168	0.988793	0.97927	0.972333	0.984482
261	0.982477	0.975998	0.987219	0.974156	0.966547	0.980051			259	0.984351	0.978168	0.988793	0.97927	0.972333	0.984482
262	0.982477	0.975998	0.987219						260	0.984351	0.978168	0.988793
263	0.982007	0.975455	0.986822	0.974156	0.966547	0.980051			261	0.984351	0.978168	0.988793	0.97927	0.972333	0.984482
264				0.973212	0.965486	0.979227			262	0.984351	0.978168	0.988793
265				0.97274	0.964956	0.978814			263	0.984351	0.978168	0.988793	0.97927	0.972333	0.984482
266				0.97274	0.964956	0.978814			264				0.97927	0.972333	0.984482
267	0.982007	0.975455	0.986822	0.97274	0.964956	0.978814			266				0.978797	0.971793	0.984076
268	0.982007	0.975455	0.986822	0.97274	0.964956	0.978814			267	0.984351	0.978168	0.988793	0.978797	0.971793	0.984076
269				0.97274	0.964956	0.978814			268	0.984351	0.978168	0.988793	0.978797	0.971793	0.984076
271	0.982007	0.975455	0.986822	0.97274	0.964956	0.978814			269				0.978797	0.971793	0.984076
272	0.981535	0.974911	0.986422	0.97274	0.964956	0.978814			271	0.984351	0.978168	0.988793	0.978797	0.971793	0.984076
273	0.981063	0.974368	0.986021	0.97274	0.964956	0.978814			272	0.984351	0.978168	0.988793	0.978797	0.971793	0.984076
274	0.980118	0.973284	0.985217	0.97274	0.964956	0.978814			273				0.978797	0.971793	0.984076
275	0.980118	0.973284	0.985217	0.97274	0.964956	0.978814			274	0.984351	0.978168	0.988793	0.978797	0.971793	0.984076
276	0.980118	0.973284	0.985217						275				0.978797	0.971793	0.984076
277	0.980118	0.973284	0.985217	0.972264	0.964421	0.978398			276	0.984351	0.978168	0.988793
278				0.972264	0.964421	0.978398			277	0.984351	0.978168	0.988793	0.978797	0.971793	0.984076
279	0.980118	0.973284	0.985217	0.972264	0.964421	0.978398			278				0.97832	0.971248	0.983667
280	0.980118	0.973284	0.985217	0.972264	0.964421	0.978398			279	0.984351	0.978168	0.988793	0.97832	0.971248	0.983667
281	0.979643	0.97274	0.984812	0.972264	0.964421	0.978398			280	0.984351	0.978168	0.988793	0.977842	0.970703	0.983256
282	0.979168	0.972197	0.984405	0.972264	0.964421	0.978398			281	0.984351	0.978168	0.988793	0.977842	0.970703	0.983256
283				0.972264	0.964421	0.978398			282				0.977842	0.970703	0.983256
284	0.979168	0.972197	0.984405	0.972264	0.964421	0.978398			283				0.977842	0.970703	0.983256
285				0.971786	0.963884	0.977979			284	0.984351	0.978168	0.988793	0.977363	0.970157	0.982844
286				0.971786	0.963884	0.977979			285	0.983876	0.977614	0.988397	0.977363	0.970157	0.982844
288	0.979168	0.972197	0.984405	0.971786	0.963884	0.977979			286	0.983402	0.977062	0.987999	0.977363	0.970157	0.982844
289	0.979168	0.972197	0.984405	0.971305	0.963344	0.977558			287	0.983402	0.977062	0.987999
290				0.971305	0.963344	0.977558			288	0.983402	0.977062	0.987999	0.977363	0.970157	0.982844
291	0.979168	0.972197	0.984405	0.971305	0.963344	0.977558			289	0.983402	0.977062	0.987999	0.977363	0.970157	0.982844
292	0.978692	0.971653	0.983997	0.971305	0.963344	0.977558			290				0.977363	0.970157	0.982844
293	0.978692	0.971653	0.983997	0.971305	0.963344	0.977558			291	0.983402	0.977062	0.987999	0.977363	0.970157	0.982844
294	0.977739	0.970567	0.983179	0.971305	0.963344	0.977558			292				0.977363	0.970157	0.982844
295	0.977739	0.970567	0.983179	0.971305	0.963344	0.977558			293	0.983402	0.977062	0.987999	0.976394	0.969054	0.982009
296	0.977262	0.970024	0.982767	0.971305	0.963344	0.977558			294	0.983402	0.977062	0.987999	0.975909	0.968503	0.981591
297	0.977262	0.970024	0.982767	0.970335	0.962255	0.976707			295	0.983402	0.977062	0.987999	0.975909	0.968503	0.981591
298	0.976784	0.969481	0.982355	0.96985	0.961711	0.97628			296	0.983402	0.977062	0.987999	0.975909	0.968503	0.981591
299	0.976784	0.969481	0.982355	0.96985	0.961711	0.97628			297	0.983402	0.977062	0.987999
300	0.976784	0.969481	0.982355	0.969364	0.961166	0.975852			298				0.975909	0.968503	0.981591
301	0.976784	0.969481	0.982355	0.969364	0.961166	0.975852			299	0.982923	0.976507	0.987598	0.975909	0.968503	0.981591
302				0.969364	0.961166	0.975852			300	0.982923	0.976507	0.987598	0.975421	0.967948	0.981169
303	0.976784	0.969481	0.982355						301	0.982923	0.976507	0.987598	0.974933	0.967394	0.980746
304				0.969364	0.961166	0.975852			302	0.982444	0.975952	0.987196	0.974933	0.967394	0.980746
305	0.976784	0.969481	0.982355						303	0.982444	0.975952	0.987196
306	0.976304	0.968936	0.98194						304				0.974933	0.967394	0.980746
307				0.968875	0.960619	0.975422			305	0.981965	0.975397	0.986792
308	0.975824	0.968392	0.981525	0.968875	0.960619	0.975422			307				0.974443	0.966838	0.980321
309	0.975824	0.968392	0.981525	0.968385	0.96007	0.97499			308				0.974443	0.966838	0.980321
310	0.975824	0.968392	0.981525	0.968385	0.96007	0.97499			309	0.981965	0.975397	0.986792	0.974443	0.966838	0.980321
311				0.968385	0.96007	0.97499			310				0.974443	0.966838	0.980321
312				0.9674	0.958969	0.974122			311				0.974443	0.966838	0.980321
313	0.975824	0.968392	0.981525	0.9674	0.958969	0.974122			312				0.974443	0.966838	0.980321
314	0.975343	0.967846	0.981108	0.9674	0.958969	0.974122			313	0.981965	0.975397	0.986792	0.974443	0.966838	0.980321
316	0.974861	0.967302	0.980691	0.9674	0.958969	0.974122			314	0.981965	0.975397	0.986792	0.974443	0.966838	0.980321
317	0.974379	0.966757	0.980272	0.9674	0.958969	0.974122			316	0.981965	0.975397	0.986792	0.974443	0.966838	0.980321
318	0.974379	0.966757	0.980272	0.9674	0.958969	0.974122			317	0.981965	0.975397	0.986792	0.973946	0.966275	0.979891
319	0.974379	0.966757	0.980272	0.9674	0.958969	0.974122			318	0.981965	0.975397	0.986792	0.973946	0.966275	0.979891
320				0.9674	0.958969	0.974122			319	0.981965	0.975397	0.986792	0.973946	0.966275	0.979891
321				0.966904	0.958415	0.973684			320				0.973946	0.966275	0.979891
322	0.974379	0.966757	0.980272						322	0.981965	0.975397	0.986792	0.973946	0.966275	0.979891
323	0.974379	0.966757	0.980272	0.966904	0.958415	0.973684			323	0.981965	0.975397	0.986792	0.973946	0.966275	0.979891
324	0.974379	0.966757	0.980272	0.966904	0.958415	0.973684			324	0.981965	0.975397	0.986792	0.973946	0.966275	0.979891
325	0.974379	0.966757	0.980272	0.966904	0.958415	0.973684			325	0.981965	0.975397	0.986792	0.973946	0.966275	0.979891
326	0.974379	0.966757	0.980272						326	0.981965	0.975397	0.986792
327	0.974379	0.966757	0.980272	0.966407	0.95786	0.973245			327	0.981965	0.975397	0.986792	0.973447	0.965708	0.979457
328	0.972439	0.964568	0.978581	0.966407	0.95786	0.973245			328	0.981965	0.975397	0.986792	0.973447	0.965708	0.979457
329	0.971953	0.964022	0.978156	0.965909	0.957304	0.972805			329	0.981965	0.975397	0.986792	0.973447	0.965708	0.979457
330				0.965909	0.957304	0.972805			330	0.981479	0.974834	0.986381	0.973447	0.965708	0.979457
331	0.971953	0.964022	0.978156	0.965909	0.957304	0.972805			331	0.981479	0.974834	0.986381	0.972945	0.96514	0.979022
332	0.971953	0.964022	0.978156						332	0.981479	0.974834	0.986381
333	0.971953	0.964022	0.978156	0.965409	0.956746	0.972362			333	0.981479	0.974834	0.986381
334	0.971466	0.963474	0.97773	0.965409	0.956746	0.972362			334	0.981479	0.974834	0.986381	0.972945	0.96514	0.979022
335				0.965409	0.956746	0.972362			335				0.972443	0.964571	0.978585
336	0.971466	0.963474	0.97773	0.965409	0.956746	0.972362			336	0.981479	0.974834	0.986381	0.971437	0.963434	0.977708
337				0.965409	0.956746	0.972362			337				0.971437	0.963434	0.977708
338	0.971466	0.963474	0.97773	0.965409	0.956746	0.972362			338	0.981479	0.974834	0.986381	0.971437	0.963434	0.977708
339	0.970978	0.962925	0.977302	0.965409	0.956746	0.972362			339	0.981479	0.974834	0.986381	0.971437	0.963434	0.977708
340	0.970489	0.962376	0.976873	0.965409	0.956746	0.972362			340	0.981479	0.974834	0.986381	0.971437	0.963434	0.977708
341	0.970489	0.962376	0.976873	0.965409	0.956746	0.972362			341	0.980989	0.974268	0.985968	0.971437	0.963434	0.977708
342	0.970489	0.962376	0.976873	0.965409	0.956746	0.972362			342	0.980989	0.974268	0.985968	0.97093	0.962861	0.977266
343	0.970489	0.962376	0.976873	0.964905	0.956183	0.971916			343	0.980989	0.974268	0.985968	0.97093	0.962861	0.977266
344	0.969997	0.961824	0.976441	0.964905	0.956183	0.971916			344	0.980989	0.974268	0.985968	0.97093	0.962861	0.977266
345	0.969997	0.961824	0.976441	0.964905	0.956183	0.971916			345	0.980989	0.974268	0.985968	0.97093	0.962861	0.977266
346	0.969997	0.961824	0.976441	0.964905	0.956183	0.971916			346	0.980989	0.974268	0.985968	0.97093	0.962861	0.977266
347	0.969997	0.961824	0.976441	0.964905	0.956183	0.971916			347	0.980989	0.974268	0.985968	0.97093	0.962861	0.977266
348	0.969997	0.961824	0.976441	0.964397	0.955617	0.971467			348	0.980989	0.974268	0.985968	0.97093	0.962861	0.977266
349	0.969007	0.960713	0.975571	0.964397	0.955617	0.971467			349	0.980989	0.974268	0.985968	0.970419	0.962284	0.976821
350	0.968511	0.960158	0.975135	0.964397	0.955617	0.971467			350	0.980989	0.974268	0.985968	0.970419	0.962284	0.976821
351	0.968511	0.960158	0.975135	0.964397	0.955617	0.971467			351	0.980989	0.974268	0.985968	0.970419	0.962284	0.976821
352	0.968511	0.960158	0.975135	0.963887	0.955047	0.971015			352	0.980989	0.974268	0.985968	0.969906	0.961705	0.976373
353	0.968511	0.960158	0.975135	0.963375	0.954477	0.970561			353	0.980989	0.974268	0.985968	0.969906	0.961705	0.976373
354	0.968511	0.960158	0.975135	0.963375	0.954477	0.970561			354	0.980989	0.974268	0.985968	0.969906	0.961705	0.976373
355	0.968511	0.960158	0.975135	0.962861	0.953903	0.970105			355	0.980989	0.974268	0.985968	0.969906	0.961705	0.976373
356	0.968511	0.960158	0.975135	0.962346	0.95333	0.969648			356	0.980989	0.974268	0.985968	0.969389	0.961121	0.97592
357	0.968511	0.960158	0.975135	0.961831	0.952756	0.969191			357	0.980989	0.974268	0.985968	0.969389	0.961121	0.97592
358	0.968511	0.960158	0.975135	0.961831	0.952756	0.969191			358	0.980989	0.974268	0.985968	0.969389	0.961121	0.97592
359	0.968511	0.960158	0.975135	0.961831	0.952756	0.969191			359	0.980989	0.974268	0.985968	0.968868	0.960533	0.975465
360	0.968511	0.960158	0.975135	0.961831	0.952756	0.969191			360	0.980488	0.973686	0.985544	0.968347	0.959945	0.975009
361	0.968511	0.960158	0.975135	0.961831	0.952756	0.969191			361	0.980488	0.973686	0.985544	0.968347	0.959945	0.975009
363	0.968009	0.959596	0.974694	0.961831	0.952756	0.969191			363	0.980488	0.973686	0.985544	0.968347	0.959945	0.975009
364	0.967507	0.959034	0.974252	0.961831	0.952756	0.969191			364	0.980488	0.973686	0.985544	0.968347	0.959945	0.975009
365	0.967507	0.959034	0.974252	0.961831	0.952756	0.969191			365	0.980488	0.973686	0.985544	0.968347	0.959945	0.975009
366				0.961831	0.952756	0.969191			366				0.968347	0.959945	0.975009
367	0.967507	0.959034	0.974252	0.961831	0.952756	0.969191			367	0.980488	0.973686	0.985544	0.968347	0.959945	0.975009
368	0.967507	0.959034	0.974252	0.961831	0.952756	0.969191			368	0.980488	0.973686	0.985544	0.968347	0.959945	0.975009
369	0.967507	0.959034	0.974252	0.961831	0.952756	0.969191			369	0.980488	0.973686	0.985544	0.968347	0.959945	0.975009
370	0.967507	0.959034	0.974252	0.961831	0.952756	0.969191			370	0.980488	0.973686	0.985544	0.968347	0.959945	0.975009
371	0.967507	0.959034	0.974252	0.961831	0.952756	0.969191			371	0.980488	0.973686	0.985544	0.968347	0.959945	0.975009
372	0.967507	0.959034	0.974252	0.961831	0.952756	0.969191			372	0.980488	0.973686	0.985544	0.968347	0.959945	0.975009
373	0.967507	0.959034	0.974252	0.961831	0.952756	0.969191			373	0.980488	0.973686	0.985544	0.968347	0.959945	0.975009
374	0.967507	0.959034	0.974252	0.961831	0.952756	0.969191			374	0.980488	0.973686	0.985544	0.968347	0.959945	0.975009
375	0.966996	0.958461	0.973802	0.961831	0.952756	0.969191			375	0.980488	0.973686	0.985544	0.968347	0.959945	0.975009
376				0.961831	0.952756	0.969191			376				0.968347	0.959945	0.975009
377	0.966996	0.958461	0.973802	0.961299	0.952162	0.96872			377	0.979975	0.97309	0.985112	0.968347	0.959945	0.975009
378	0.966996	0.958461	0.973802	0.961299	0.952162	0.96872			378	0.979975	0.97309	0.985112	0.968347	0.959945	0.975009
379	0.966996	0.958461	0.973802	0.961299	0.952162	0.96872			379	0.979975	0.97309	0.985112	0.968347	0.959945	0.975009
380	0.966996	0.958461	0.973802	0.961299	0.952162	0.96872			380	0.979975	0.97309	0.985112	0.968347	0.959945	0.975009
381	0.966481	0.957883	0.973348	0.960228	0.950966	0.96777			381				0.968347	0.959945	0.975009
382	0.966481	0.957883	0.973348	0.960228	0.950966	0.96777			382	0.979975	0.97309	0.985112	0.968347	0.959945	0.975009
383				0.959151	0.949765	0.966814			383				0.967805	0.959332	0.974536
384	0.966481	0.957883	0.973348	0.958611	0.949164	0.966334			384	0.979975	0.97309	0.985112	0.967805	0.959332	0.974536
385	0.966481	0.957883	0.973348	0.958611	0.949164	0.966334			385	0.979458	0.97249	0.984676	0.967805	0.959332	0.974536
386	0.966481	0.957883	0.973348	0.958611	0.949164	0.966334			386	0.979458	0.97249	0.984676	0.967805	0.959332	0.974536
387	0.966481	0.957883	0.973348	0.958611	0.949164	0.966334			387	0.979458	0.97249	0.984676	0.967805	0.959332	0.974536
388	0.966481	0.957883	0.973348	0.958611	0.949164	0.966334			388	0.979458	0.97249	0.984676	0.967805	0.959332	0.974536
389	0.966481	0.957883	0.973348	0.958611	0.949164	0.966334			389	0.979458	0.97249	0.984676	0.967805	0.959332	0.974536
390	0.966481	0.957883	0.973348	0.958064	0.948554	0.965848			390	0.979458	0.97249	0.984676	0.967805	0.959332	0.974536
391	0.966481	0.957883	0.973348	0.958064	0.948554	0.965848			391	0.979458	0.97249	0.984676	0.967805	0.959332	0.974536
392	0.966481	0.957883	0.973348	0.958064	0.948554	0.965848			392	0.979458	0.97249	0.984676	0.967805	0.959332	0.974536
393	0.966481	0.957883	0.973348	0.958064	0.948554	0.965848			393	0.979458	0.97249	0.984676	0.967805	0.959332	0.974536
394	0.966481	0.957883	0.973348	0.958064	0.948554	0.965848			394	0.979458	0.97249	0.984676	0.967805	0.959332	0.974536
395	0.966481	0.957883	0.973348						395	0.979458	0.97249	0.984676
396	0.966481	0.957883	0.973348	0.958064	0.948554	0.965848			396	0.979458	0.97249	0.984676	0.967805	0.959332	0.974536
397	0.966481	0.957883	0.973348	0.958064	0.948554	0.965848			397	0.979458	0.97249	0.984676	0.967805	0.959332	0.974536
398	0.966481	0.957883	0.973348	0.958064	0.948554	0.965848			398	0.979458	0.97249	0.984676	0.967805	0.959332	0.974536
399	0.966481	0.957883	0.973348	0.958064	0.948554	0.965848			399	0.979458	0.97249	0.984676	0.967805	0.959332	0.974536
400	0.966481	0.957883	0.973348	0.958064	0.948554	0.965848			400	0.979458	0.97249	0.984676	0.967805	0.959332	0.974536
401	0.966481	0.957883	0.973348	0.958064	0.948554	0.965848			401	0.979458	0.97249	0.984676	0.967805	0.959332	0.974536
402	0.965953	0.95729	0.972885	0.957506	0.947931	0.965352			402	0.979458	0.97249	0.984676	0.967805	0.959332	0.974536
404	0.965953	0.95729	0.972885	0.957506	0.947931	0.965352			404	0.979458	0.97249	0.984676	0.967805	0.959332	0.974536
405	0.965953	0.95729	0.972885	0.957506	0.947931	0.965352			405	0.979458	0.97249	0.984676	0.967805	0.959332	0.974536
406				0.957506	0.947931	0.965352			406				0.967805	0.959332	0.974536
407	0.965953	0.95729	0.972885	0.956942	0.9473	0.964852			407	0.979458	0.97249	0.984676	0.967805	0.959332	0.974536
408	0.965953	0.95729	0.972885	0.956376	0.946669	0.96435			408	0.979458	0.97249	0.984676	0.967805	0.959332	0.974536
409	0.965953	0.95729	0.972885	0.955809	0.946036	0.963846			409	0.979458	0.97249	0.984676	0.967805	0.959332	0.974536
410	0.965953	0.95729	0.972885						410	0.979458	0.97249	0.984676
411	0.965953	0.95729	0.972885	0.955809	0.946036	0.963846			411	0.979458	0.97249	0.984676	0.967805	0.959332	0.974536
412				0.955809	0.946036	0.963846			412				0.967805	0.959332	0.974536
413	0.965418	0.956687	0.972414	0.95524	0.945402	0.963341			413	0.979458	0.97249	0.984676	0.967232	0.958678	0.974039
414	0.964881	0.956083	0.971942	0.95524	0.945402	0.963341			414	0.979458	0.97249	0.984676	0.967232	0.958678	0.974039
415				0.95524	0.945402	0.963341			415				0.967232	0.958678	0.974039
416	0.964881	0.956083	0.971942	0.95524	0.945402	0.963341			416	0.979458	0.97249	0.984676	0.967232	0.958678	0.974039
417	0.964344	0.95548	0.97147	0.954667	0.944762	0.962831			417	0.979458	0.97249	0.984676	0.967232	0.958678	0.974039
418				0.954667	0.944762	0.962831			418				0.967232	0.958678	0.974039
419	0.964344	0.95548	0.97147	0.954667	0.944762	0.962831			419	0.979458	0.97249	0.984676	0.966652	0.958016	0.973536
420				0.954667	0.944762	0.962831			420				0.966652	0.958016	0.973536
421				0.954088	0.944116	0.962316			421				0.966652	0.958016	0.973536
422	0.964344	0.95548	0.97147	0.954088	0.944116	0.962316			422	0.979458	0.97249	0.984676	0.966652	0.958016	0.973536
423	0.964344	0.95548	0.97147	0.954088	0.944116	0.962316			423	0.979458	0.97249	0.984676	0.966652	0.958016	0.973536
424				0.954088	0.944116	0.962316			424				0.966652	0.958016	0.973536
425	0.964344	0.95548	0.97147	0.954088	0.944116	0.962316			425	0.979458	0.97249	0.984676	0.966652	0.958016	0.973536
426	0.96272	0.953658	0.970039	0.954088	0.944116	0.962316			426				0.966652	0.958016	0.973536
427	0.96272	0.953658	0.970039	0.954088	0.944116	0.962316			427	0.979458	0.97249	0.984676	0.966652	0.958016	0.973536
428	0.96272	0.953658	0.970039	0.953499	0.943458	0.961793			428	0.979458	0.97249	0.984676	0.966059	0.957338	0.973023
429	0.96272	0.953658	0.970039	0.953499	0.943458	0.961793			429	0.979458	0.97249	0.984676	0.966059	0.957338	0.973023
430	0.96272	0.953658	0.970039	0.953499	0.943458	0.961793			430	0.979458	0.97249	0.984676	0.966059	0.957338	0.973023
431	0.96272	0.953658	0.970039	0.953499	0.943458	0.961793			431	0.979458	0.97249	0.984676	0.966059	0.957338	0.973023
432	0.96272	0.953658	0.970039	0.953499	0.943458	0.961793			432	0.979458	0.97249	0.984676	0.966059	0.957338	0.973023
433	0.96272	0.953658	0.970039	0.953499	0.943458	0.961793			433	0.979458	0.97249	0.984676	0.966059	0.957338	0.973023
434	0.96272	0.953658	0.970039	0.953499	0.943458	0.961793			434	0.979458	0.97249	0.984676	0.965462	0.956656	0.972505
435	0.96272	0.953658	0.970039	0.953499	0.943458	0.961793			435	0.979458	0.97249	0.984676	0.965462	0.956656	0.972505
436	0.96272	0.953658	0.970039	0.953499	0.943458	0.961793			436	0.979458	0.97249	0.984676	0.965462	0.956656	0.972505
437	0.96272	0.953658	0.970039	0.953499	0.943458	0.961793			437	0.979458	0.97249	0.984676	0.965462	0.956656	0.972505
438				0.952901	0.94279	0.961263			438				0.965462	0.956656	0.972505
439	0.96272	0.953658	0.970039	0.952901	0.94279	0.961263			439	0.979458	0.97249	0.984676	0.965462	0.956656	0.972505
440	0.962171	0.953041	0.969554	0.952901	0.94279	0.961263			440	0.979458	0.97249	0.984676	0.965462	0.956656	0.972505
441	0.962171	0.953041	0.969554	0.952901	0.94279	0.961263			441	0.979458	0.97249	0.984676	0.965462	0.956656	0.972505
442	0.962171	0.953041	0.969554	0.952901	0.94279	0.961263			442	0.978906	0.971842	0.984213	0.965462	0.956656	0.972505
443	0.962171	0.953041	0.969554	0.952297	0.942113	0.960726			443	0.978906	0.971842	0.984213	0.965462	0.956656	0.972505
444	0.962171	0.953041	0.969554	0.952297	0.942113	0.960726			444	0.978906	0.971842	0.984213	0.965462	0.956656	0.972505
445	0.962171	0.953041	0.969554	0.95169	0.941434	0.960188			445	0.978906	0.971842	0.984213	0.965462	0.956656	0.972505
446	0.962171	0.953041	0.969554						446	0.978906	0.971842	0.984213
447	0.962171	0.953041	0.969554	0.95169	0.941434	0.960188			447	0.978906	0.971842	0.984213	0.96485	0.955954	0.971975
448	0.962171	0.953041	0.969554	0.95169	0.941434	0.960188			448	0.978906	0.971842	0.984213	0.96485	0.955954	0.971975
449	0.962171	0.953041	0.969554	0.95169	0.941434	0.960188			449	0.978348	0.971187	0.983744	0.964236	0.955252	0.971443
450	0.962171	0.953041	0.969554	0.951079	0.940751	0.959645			450	0.978348	0.971187	0.983744	0.964236	0.955252	0.971443
451	0.962171	0.953041	0.969554	0.951079	0.940751	0.959645			451	0.977788	0.970532	0.983273	0.964236	0.955252	0.971443
452				0.951079	0.940751	0.959645			452				0.963619	0.954546	0.970908
453	0.962171	0.953041	0.969554	0.951079	0.940751	0.959645			453	0.977788	0.970532	0.983273	0.963619	0.954546	0.970908
454				0.951079	0.940751	0.959645			454				0.963619	0.954546	0.970908
455	0.962171	0.953041	0.969554	0.951079	0.940751	0.959645			455	0.977788	0.970532	0.983273	0.963619	0.954546	0.970908
456	0.962171	0.953041	0.969554	0.951079	0.940751	0.959645			456	0.977227	0.969876	0.9828	0.963619	0.954546	0.970908
457	0.962171	0.953041	0.969554						457	0.977227	0.969876	0.9828	0.962996	0.953834	0.970367
459	0.962171	0.953041	0.969554	0.951079	0.940751	0.959645			458	0.976665	0.969221	0.982325
460	0.962171	0.953041	0.969554	0.951079	0.940751	0.959645			459	0.976665	0.969221	0.982325	0.962996	0.953834	0.970367
461	0.962171	0.953041	0.969554	0.951079	0.940751	0.959645			460	0.976665	0.969221	0.982325	0.962996	0.953834	0.970367
462	0.962171	0.953041	0.969554	0.951079	0.940751	0.959645			461	0.976665	0.969221	0.982325	0.962369	0.953119	0.969824
463	0.961606	0.952406	0.969057	0.951079	0.940751	0.959645			462	0.976665	0.969221	0.982325	0.962369	0.953119	0.969824
464	0.961606	0.952406	0.969057	0.951079	0.940751	0.959645			463	0.976665	0.969221	0.982325	0.962369	0.953119	0.969824
465	0.961606	0.952406	0.969057	0.951079	0.940751	0.959645			464	0.976665	0.969221	0.982325	0.961742	0.952403	0.969278
466	0.961606	0.952406	0.969057	0.951079	0.940751	0.959645			465	0.976665	0.969221	0.982325	0.961742	0.952403	0.969278
467	0.961606	0.952406	0.969057	0.951079	0.940751	0.959645			466	0.976665	0.969221	0.982325	0.961742	0.952403	0.969278
468	0.961606	0.952406	0.969057	0.951079	0.940751	0.959645			467	0.976665	0.969221	0.982325	0.961742	0.952403	0.969278
469	0.961606	0.952406	0.969057	0.950451	0.940047	0.959089			468	0.976665	0.969221	0.982325	0.961742	0.952403	0.969278
470				0.950451	0.940047	0.959089			469	0.976665	0.969221	0.982325	0.961742	0.952403	0.969278
471	0.961606	0.952406	0.969057	0.949822	0.939343	0.958531			471	0.976665	0.969221	0.982325	0.961742	0.952403	0.969278
472	0.961606	0.952406	0.969057	0.949822	0.939343	0.958531			472	0.976665	0.969221	0.982325	0.961742	0.952403	0.969278
473	0.961606	0.952406	0.969057	0.949191	0.938635	0.957971			473	0.976665	0.969221	0.982325	0.961742	0.952403	0.969278
474	0.961606	0.952406	0.969057	0.949191	0.938635	0.957971			474	0.976665	0.969221	0.982325	0.961742	0.952403	0.969278
475	0.961606	0.952406	0.969057	0.949191	0.938635	0.957971			475	0.976665	0.969221	0.982325	0.961106	0.951677	0.968725
476	0.961606	0.952406	0.969057	0.949191	0.938635	0.957971			476	0.976665	0.969221	0.982325	0.961106	0.951677	0.968725
478	0.961606	0.952406	0.969057	0.949191	0.938635	0.957971			478	0.976665	0.969221	0.982325	0.961106	0.951677	0.968725
479	0.961606	0.952406	0.969057	0.949191	0.938635	0.957971			479	0.976665	0.969221	0.982325	0.961106	0.951677	0.968725
480	0.961606	0.952406	0.969057	0.949191	0.938635	0.957971			480	0.976088	0.968547	0.981838	0.961106	0.951677	0.968725
481				0.949191	0.938635	0.957971			481				0.961106	0.951677	0.968725
482	0.961606	0.952406	0.969057	0.949191	0.938635	0.957971			482	0.976088	0.968547	0.981838	0.960461	0.950941	0.968165
483	0.96103	0.951756	0.96855	0.948547	0.937914	0.957401			483	0.975511	0.967874	0.98135	0.960461	0.950941	0.968165
484	0.96103	0.951756	0.96855	0.948547	0.937914	0.957401			484	0.975511	0.967874	0.98135	0.960461	0.950941	0.968165
485	0.96103	0.951756	0.96855	0.948547	0.937914	0.957401			485	0.975511	0.967874	0.98135	0.960461	0.950941	0.968165
486				0.948547	0.937914	0.957401			486				0.960461	0.950941	0.968165
487	0.96103	0.951756	0.96855	0.947898	0.937186	0.956826			487	0.975511	0.967874	0.98135	0.95981	0.950197	0.967599
488	0.96103	0.951756	0.96855	0.947898	0.937186	0.956826			488	0.975511	0.967874	0.98135	0.959157	0.949453	0.967031
489	0.96103	0.951756	0.96855	0.947898	0.937186	0.956826			489	0.97493	0.967197	0.980858	0.959157	0.949453	0.967031
490	0.96103	0.951756	0.96855	0.947245	0.936454	0.956247			490	0.97493	0.967197	0.980858	0.959157	0.949453	0.967031
491	0.96103	0.951756	0.96855	0.947245	0.936454	0.956247			491	0.97493	0.967197	0.980858	0.959157	0.949453	0.967031
492	0.96103	0.951756	0.96855	0.947245	0.936454	0.956247			492	0.97493	0.967197	0.980858	0.959157	0.949453	0.967031
493	0.960447	0.951099	0.968038	0.947245	0.936454	0.956247			493				0.959157	0.949453	0.967031
494				0.947245	0.936454	0.956247			494				0.959157	0.949453	0.967031
495				0.947245	0.936454	0.956247			495				0.959157	0.949453	0.967031
496	0.960447	0.951099	0.968038						496	0.97493	0.967197	0.980858
497	0.960447	0.951099	0.968038	0.947245	0.936454	0.956247			497	0.97493	0.967197	0.980858	0.958494	0.948697	0.966454
498	0.960447	0.951099	0.968038	0.947245	0.936454	0.956247			498	0.97493	0.967197	0.980858	0.958494	0.948697	0.966454
499	0.959861	0.950438	0.967523	0.947245	0.936454	0.956247			499	0.974343	0.966514	0.98036	0.957827	0.947935	0.965873
500	0.959274	0.949778	0.967006	0.947245	0.936454	0.956247			500	0.974343	0.966514	0.98036	0.957827	0.947935	0.965873
501				0.945909	0.934954	0.955064			501				0.957827	0.947935	0.965873
502				0.945909	0.934954	0.955064			502				0.957155	0.94717	0.965288
503	0.959274	0.949778	0.967006	0.945241	0.934205	0.954471			503	0.973167	0.965149	0.97936	0.957155	0.94717	0.965288
504	0.959274	0.949778	0.967006	0.945241	0.934205	0.954471			504	0.973167	0.965149	0.97936	0.957155	0.94717	0.965288
505				0.945241	0.934205	0.954471			505				0.957155	0.94717	0.965288
506	0.959274	0.949778	0.967006	0.945241	0.934205	0.954471			506	0.973167	0.965149	0.97936	0.957155	0.94717	0.965288
508				0.945241	0.934205	0.954471			508				0.957155	0.94717	0.965288
509	0.959274	0.949778	0.967006	0.945241	0.934205	0.954471			509	0.973167	0.965149	0.97936	0.957155	0.94717	0.965288
510	0.959274	0.949778	0.967006	0.94456	0.933441	0.953868			510	0.973167	0.965149	0.97936	0.957155	0.94717	0.965288
511	0.959274	0.949778	0.967006	0.94456	0.933441	0.953868			511	0.973167	0.965149	0.97936	0.957155	0.94717	0.965288
512	0.959274	0.949778	0.967006	0.943876	0.932673	0.953261			512	0.973167	0.965149	0.97936	0.957155	0.94717	0.965288
513	0.958679	0.949107	0.966483	0.943876	0.932673	0.953261			513				0.957155	0.94717	0.965288
514	0.958084	0.948437	0.965959	0.943876	0.932673	0.953261			514	0.973167	0.965149	0.97936	0.956464	0.94638	0.964688
516				0.943876	0.932673	0.953261			516				0.956464	0.94638	0.964688
517	0.958084	0.948437	0.965959	0.943876	0.932673	0.953261			517	0.973167	0.965149	0.97936	0.956464	0.94638	0.964688
518	0.958084	0.948437	0.965959	0.943876	0.932673	0.953261			518	0.972569	0.964456	0.978851	0.956464	0.94638	0.964688
519	0.958084	0.948437	0.965959	0.943876	0.932673	0.953261			519	0.972569	0.964456	0.978851	0.956464	0.94638	0.964688
520	0.958084	0.948437	0.965959	0.943876	0.932673	0.953261			520	0.972569	0.964456	0.978851	0.956464	0.94638	0.964688
521	0.957486	0.947764	0.965431	0.943876	0.932673	0.953261			521	0.972569	0.964456	0.978851	0.956464	0.94638	0.964688
522	0.957486	0.947764	0.965431	0.943178	0.931889	0.952644			522	0.972569	0.964456	0.978851	0.956464	0.94638	0.964688
523	0.957486	0.947764	0.965431	0.943178	0.931889	0.952644			523	0.972569	0.964456	0.978851	0.956464	0.94638	0.964688
524				0.943178	0.931889	0.952644			524				0.956464	0.94638	0.964688
525	0.957486	0.947764	0.965431	0.943178	0.931889	0.952644			525	0.972569	0.964456	0.978851	0.956464	0.94638	0.964688
526	0.957486	0.947764	0.965431						526	0.972569	0.964456	0.978851	0.955759	0.945572	0.964075
527	0.957486	0.947764	0.965431	0.943178	0.931889	0.952644			527	0.972569	0.964456	0.978851	0.955759	0.945572	0.964075
528	0.957486	0.947764	0.965431	0.943178	0.931889	0.952644			528	0.971965	0.963756	0.978336	0.955759	0.945572	0.964075
529	0.956881	0.947083	0.964898	0.942473	0.931097	0.95202			529	0.971965	0.963756	0.978336	0.955759	0.945572	0.964075
530				0.942473	0.931097	0.95202			530	0.971359	0.963053	0.977818	0.955759	0.945572	0.964075
532	0.956276	0.946403	0.964365	0.942473	0.931097	0.95202			531				0.955759	0.945572	0.964075
533	0.956276	0.946403	0.964365	0.942473	0.931097	0.95202			532	0.971359	0.963053	0.977818	0.955759	0.945572	0.964075
534				0.942473	0.931097	0.95202			533	0.971359	0.963053	0.977818	0.955759	0.945572	0.964075
535	0.955668	0.94572	0.963828						534				0.955759	0.945572	0.964075
536	0.955668	0.94572	0.963828	0.942473	0.931097	0.95202			535	0.971359	0.963053	0.977818
537	0.955668	0.94572	0.963828	0.942473	0.931097	0.95202			536	0.971359	0.963053	0.977818	0.955759	0.945572	0.964075
538	0.955668	0.94572	0.963828	0.942473	0.931097	0.95202			537	0.971359	0.963053	0.977818	0.955041	0.944749	0.963453
539	0.955668	0.94572	0.963828	0.942473	0.931097	0.95202			538	0.971359	0.963053	0.977818	0.955041	0.944749	0.963453
540	0.955668	0.94572	0.963828	0.942473	0.931097	0.95202			539	0.971359	0.963053	0.977818	0.955041	0.944749	0.963453
542	0.955668	0.94572	0.963828	0.942473	0.931097	0.95202			540	0.970745	0.962343	0.977294	0.955041	0.944749	0.963453
543	0.955053	0.945028	0.963285	0.942473	0.931097	0.95202			542	0.970745	0.962343	0.977294	0.955041	0.944749	0.963453
544	0.955053	0.945028	0.963285	0.941749	0.930281	0.95138			543	0.970745	0.962343	0.977294	0.955041	0.944749	0.963453
545	0.955053	0.945028	0.963285	0.941749	0.930281	0.95138			544	0.970745	0.962343	0.977294	0.954312	0.943913	0.962821
546	0.954434	0.944333	0.962739	0.941749	0.930281	0.95138			545	0.970745	0.962343	0.977294	0.954312	0.943913	0.962821
547	0.954434	0.944333	0.962739	0.941749	0.930281	0.95138			546	0.970745	0.962343	0.977294	0.954312	0.943913	0.962821
548	0.954434	0.944333	0.962739	0.941749	0.930281	0.95138			547	0.970745	0.962343	0.977294	0.954312	0.943913	0.962821
549	0.954434	0.944333	0.962739	0.941749	0.930281	0.95138			548	0.970123	0.961623	0.976763	0.954312	0.943913	0.962821
551	0.954434	0.944333	0.962739	0.941749	0.930281	0.95138			549	0.970123	0.961623	0.976763	0.954312	0.943913	0.962821
552	0.953811	0.943633	0.962189						550				0.954312	0.943913	0.962821
553	0.953811	0.943633	0.962189	0.941016	0.929455	0.950733			551	0.969499	0.960902	0.97623	0.954312	0.943913	0.962821
554	0.953811	0.943633	0.962189	0.941016	0.929455	0.950733			552	0.969499	0.960902	0.97623
555	0.953811	0.943633	0.962189						553	0.969499	0.960902	0.97623	0.954312	0.943913	0.962821
556	0.953811	0.943633	0.962189	0.941016	0.929455	0.950733			554	0.969499	0.960902	0.97623	0.954312	0.943913	0.962821
557	0.953811	0.943633	0.962189	0.941016	0.929455	0.950733			555	0.969499	0.960902	0.97623	0.954312	0.943913	0.962821
558	0.953811	0.943633	0.962189	0.941016	0.929455	0.950733			556	0.969499	0.960902	0.97623	0.954312	0.943913	0.962821
559	0.953182	0.942925	0.961633	0.941016	0.929455	0.950733			557	0.969499	0.960902	0.97623	0.954312	0.943913	0.962821
560	0.952552	0.942218	0.961076	0.941016	0.929455	0.950733			558	0.96887	0.960174	0.975691	0.954312	0.943913	0.962821
561	0.952552	0.942218	0.961076	0.941016	0.929455	0.950733			559	0.968239	0.959446	0.97515	0.954312	0.943913	0.962821
562	0.952552	0.942218	0.961076	0.941016	0.929455	0.950733			560	0.968239	0.959446	0.97515	0.954312	0.943913	0.962821
563				0.941016	0.929455	0.950733			561	0.967607	0.958719	0.974607	0.954312	0.943913	0.962821
564	0.952552	0.942218	0.961076						562	0.967607	0.958719	0.974607	0.954312	0.943913	0.962821
565	0.952552	0.942218	0.961076	0.940271	0.928613	0.950076			563				0.954312	0.943913	0.962821
566	0.952552	0.942218	0.961076	0.940271	0.928613	0.950076			564	0.967607	0.958719	0.974607	0.953557	0.943045	0.962169
567	0.952552	0.942218	0.961076	0.940271	0.928613	0.950076			565	0.967607	0.958719	0.974607	0.953557	0.943045	0.962169
568	0.952552	0.942218	0.961076	0.940271	0.928613	0.950076			566	0.967607	0.958719	0.974607	0.953557	0.943045	0.962169
569	0.952552	0.942218	0.961076	0.940271	0.928613	0.950076			567	0.967607	0.958719	0.974607	0.953557	0.943045	0.962169
570	0.952552	0.942218	0.961076	0.940271	0.928613	0.950076			568	0.967607	0.958719	0.974607	0.953557	0.943045	0.962169
571	0.951914	0.941502	0.960513	0.940271	0.928613	0.950076			569	0.967607	0.958719	0.974607	0.953557	0.943045	0.962169
572	0.951914	0.941502	0.960513	0.940271	0.928613	0.950076			570	0.967607	0.958719	0.974607	0.953557	0.943045	0.962169
573	0.951914	0.941502	0.960513						571				0.953557	0.943045	0.962169
575	0.951914	0.941502	0.960513	0.940271	0.928613	0.950076			572	0.967607	0.958719	0.974607	0.953557	0.943045	0.962169
576	0.951914	0.941502	0.960513	0.940271	0.928613	0.950076			573	0.967607	0.958719	0.974607
577	0.951914	0.941502	0.960513						574	0.967607	0.958719	0.974607
578	0.951914	0.941502	0.960513	0.940271	0.928613	0.950076			575	0.967607	0.958719	0.974607	0.953557	0.943045	0.962169
579	0.951914	0.941502	0.960513	0.939508	0.927751	0.949404			576	0.967607	0.958719	0.974607	0.953557	0.943045	0.962169
580				0.939508	0.927751	0.949404			577	0.967607	0.958719	0.974607
581	0.951914	0.941502	0.960513	0.939508	0.927751	0.949404			578	0.967607	0.958719	0.974607	0.953557	0.943045	0.962169
582	0.951914	0.941502	0.960513	0.938741	0.926884	0.948728			579	0.967607	0.958719	0.974607	0.953557	0.943045	0.962169
583	0.951914	0.941502	0.960513	0.938741	0.926884	0.948728			581	0.967607	0.958719	0.974607	0.953557	0.943045	0.962169
584	0.951914	0.941502	0.960513	0.938741	0.926884	0.948728			582	0.967607	0.958719	0.974607	0.953557	0.943045	0.962169
585	0.951914	0.941502	0.960513	0.938741	0.926884	0.948728			583	0.966961	0.957972	0.974052	0.953557	0.943045	0.962169
586	0.951266	0.940773	0.95994	0.937967	0.92601	0.948046			584	0.966961	0.957972	0.974052	0.952777	0.942143	0.961496
587	0.951266	0.940773	0.95994	0.937967	0.92601	0.948046			585	0.966961	0.957972	0.974052	0.952777	0.942143	0.961496
588	0.951266	0.940773	0.95994	0.937967	0.92601	0.948046			586	0.966961	0.957972	0.974052	0.952777	0.942143	0.961496
589	0.951266	0.940773	0.95994	0.937967	0.92601	0.948046			587	0.966961	0.957972	0.974052	0.952777	0.942143	0.961496
590	0.951266	0.940773	0.95994	0.937967	0.92601	0.948046			588	0.966961	0.957972	0.974052	0.951992	0.941237	0.960819
591	0.951266	0.940773	0.95994						589	0.966961	0.957972	0.974052	0.951992	0.941237	0.960819
592	0.951266	0.940773	0.95994	0.937967	0.92601	0.948046			590	0.966961	0.957972	0.974052	0.951992	0.941237	0.960819
593	0.95061	0.940034	0.959361	0.937967	0.92601	0.948046			591	0.966961	0.957972	0.974052
594	0.95061	0.940034	0.959361	0.937967	0.92601	0.948046			592	0.966961	0.957972	0.974052	0.951992	0.941237	0.960819
595	0.95061	0.940034	0.959361						593	0.966961	0.957972	0.974052	0.951992	0.941237	0.960819
596	0.95061	0.940034	0.959361	0.937182	0.925122	0.947355			594	0.966961	0.957972	0.974052	0.951992	0.941237	0.960819
597	0.95061	0.940034	0.959361	0.937182	0.925122	0.947355			595	0.966961	0.957972	0.974052
598	0.95061	0.940034	0.959361	0.937182	0.925122	0.947355			596	0.966961	0.957972	0.974052	0.951992	0.941237	0.960819
599				0.937182	0.925122	0.947355			597	0.966961	0.957972	0.974052	0.951992	0.941237	0.960819
600	0.95061	0.940034	0.959361	0.937182	0.925122	0.947355			598	0.966961	0.957972	0.974052	0.951992	0.941237	0.960819
601	0.95061	0.940034	0.959361	0.937182	0.925122	0.947355			599				0.951992	0.941237	0.960819
602	0.95061	0.940034	0.959361	0.937182	0.925122	0.947355			600	0.966961	0.957972	0.974052	0.951992	0.941237	0.960819
603				0.937182	0.925122	0.947355			601	0.966961	0.957972	0.974052
604	0.95061	0.940034	0.959361	0.937182	0.925122	0.947355			602	0.966961	0.957972	0.974052	0.951992	0.941237	0.960819
605	0.95061	0.940034	0.959361	0.937182	0.925122	0.947355			603	0.965629	0.956432	0.972911	0.951992	0.941237	0.960819
606	0.95061	0.940034	0.959361	0.937182	0.925122	0.947355			604	0.965629	0.956432	0.972911	0.951181	0.940298	0.960122
607				0.937182	0.925122	0.947355			605	0.965629	0.956432	0.972911	0.951181	0.940298	0.960122
608				0.937182	0.925122	0.947355			606	0.965629	0.956432	0.972911	0.951181	0.940298	0.960122
609	0.95061	0.940034	0.959361	0.937182	0.925122	0.947355			607				0.951181	0.940298	0.960122
610				0.937182	0.925122	0.947355			608	0.965629	0.956432	0.972911	0.951181	0.940298	0.960122
611	0.95061	0.940034	0.959361						609	0.965629	0.956432	0.972911	0.951181	0.940298	0.960122
612				0.937182	0.925122	0.947355			610				0.951181	0.940298	0.960122
613	0.949941	0.93928	0.958771	0.937182	0.925122	0.947355			611	0.965629	0.956432	0.972911
614	0.949941	0.93928	0.958771	0.937182	0.925122	0.947355			612				0.951181	0.940298	0.960122
615	0.949941	0.93928	0.958771	0.937182	0.925122	0.947355			613	0.965629	0.956432	0.972911	0.951181	0.940298	0.960122
616	0.949941	0.93928	0.958771	0.937182	0.925122	0.947355			614	0.965629	0.956432	0.972911	0.951181	0.940298	0.960122
617	0.949941	0.93928	0.958771	0.937182	0.925122	0.947355			615	0.965629	0.956432	0.972911	0.951181	0.940298	0.960122
618	0.949941	0.93928	0.958771	0.937182	0.925122	0.947355			616	0.964955	0.955654	0.972333	0.951181	0.940298	0.960122
619	0.949941	0.93928	0.958771	0.936357	0.924184	0.946633			617				0.951181	0.940298	0.960122
620	0.949941	0.93928	0.958771	0.935532	0.923247	0.945909			618	0.964955	0.955654	0.972333	0.951181	0.940298	0.960122
621	0.949941	0.93928	0.958771	0.935532	0.923247	0.945909			619				0.951181	0.940298	0.960122
622				0.935532	0.923247	0.945909			620	0.964955	0.955654	0.972333	0.950343	0.939326	0.959404
623	0.949941	0.93928	0.958771	0.935532	0.923247	0.945909			621	0.964955	0.955654	0.972333	0.950343	0.939326	0.959404
625	0.949941	0.93928	0.958771	0.935532	0.923247	0.945909			622				0.950343	0.939326	0.959404
627	0.949941	0.93928	0.958771	0.935532	0.923247	0.945909			623	0.964955	0.955654	0.972333	0.950343	0.939326	0.959404
628	0.949941	0.93928	0.958771	0.935532	0.923247	0.945909			624	0.964955	0.955654	0.972333
629	0.949261	0.938513	0.958172	0.935532	0.923247	0.945909			625	0.964955	0.955654	0.972333	0.950343	0.939326	0.959404
630	0.949261	0.938513	0.958172	0.935532	0.923247	0.945909			626	0.964276	0.95487	0.97175
631	0.949261	0.938513	0.958172	0.935532	0.923247	0.945909			627				0.950343	0.939326	0.959404
633				0.935532	0.923247	0.945909			628	0.964276	0.95487	0.97175	0.950343	0.939326	0.959404
634	0.949261	0.938513	0.958172	0.935532	0.923247	0.945909			629	0.964276	0.95487	0.97175	0.950343	0.939326	0.959404
636	0.949261	0.938513	0.958172	0.935532	0.923247	0.945909			630	0.964276	0.95487	0.97175	0.949492	0.938337	0.958674
637	0.949261	0.938513	0.958172	0.935532	0.923247	0.945909			631	0.964276	0.95487	0.97175	0.949492	0.938337	0.958674
638	0.948575	0.937739	0.957568	0.935532	0.923247	0.945909			632				0.949492	0.938337	0.958674
639	0.948575	0.937739	0.957568	0.935532	0.923247	0.945909			633				0.949492	0.938337	0.958674
640	0.948575	0.937739	0.957568	0.935532	0.923247	0.945909			634	0.964276	0.95487	0.97175	0.949492	0.938337	0.958674
641	0.948575	0.937739	0.957568	0.935532	0.923247	0.945909			636	0.964276	0.95487	0.97175	0.949492	0.938337	0.958674
642	0.948575	0.937739	0.957568	0.935532	0.923247	0.945909			637	0.964276	0.95487	0.97175	0.949492	0.938337	0.958674
643				0.935532	0.923247	0.945909			638	0.964276	0.95487	0.97175	0.94863	0.937335	0.957935
644	0.948575	0.937739	0.957568	0.935532	0.923247	0.945909			639	0.964276	0.95487	0.97175	0.94863	0.937335	0.957935
645	0.948575	0.937739	0.957568	0.935532	0.923247	0.945909			640	0.963588	0.954076	0.971159	0.94863	0.937335	0.957935
646	0.948575	0.937739	0.957568	0.935532	0.923247	0.945909			641	0.963588	0.954076	0.971159
647	0.948575	0.937739	0.957568	0.935532	0.923247	0.945909			642	0.962899	0.953282	0.970567	0.94863	0.937335	0.957935
648	0.948575	0.937739	0.957568	0.935532	0.923247	0.945909			643				0.94863	0.937335	0.957935
649	0.948575	0.937739	0.957568	0.935532	0.923247	0.945909			644	0.962899	0.953282	0.970567	0.94863	0.937335	0.957935
650	0.948575	0.937739	0.957568	0.935532	0.923247	0.945909			645				0.94863	0.937335	0.957935
651	0.948575	0.937739	0.957568	0.935532	0.923247	0.945909			646	0.962899	0.953282	0.970567	0.94863	0.937335	0.957935
652	0.948575	0.937739	0.957568	0.935532	0.923247	0.945909			647	0.962899	0.953282	0.970567	0.94863	0.937335	0.957935
653	0.948575	0.937739	0.957568	0.935532	0.923247	0.945909			648	0.962899	0.953282	0.970567	0.947753	0.936316	0.957184
654	0.948575	0.937739	0.957568	0.935532	0.923247	0.945909			649	0.962206	0.952484	0.96997	0.947753	0.936316	0.957184
655	0.947876	0.93695	0.956953	0.934654	0.922242	0.945144			650	0.962206	0.952484	0.96997	0.947753	0.936316	0.957184
656				0.934654	0.922242	0.945144			651	0.962206	0.952484	0.96997	0.947753	0.936316	0.957184
657	0.947876	0.93695	0.956953	0.934654	0.922242	0.945144			652	0.962206	0.952484	0.96997	0.947753	0.936316	0.957184
658	0.947876	0.93695	0.956953	0.934654	0.922242	0.945144			653	0.96151	0.951684	0.96937	0.947753	0.936316	0.957184
659	0.947876	0.93695	0.956953	0.934654	0.922242	0.945144			654	0.96151	0.951684	0.96937	0.947753	0.936316	0.957184
660	0.947876	0.93695	0.956953	0.934654	0.922242	0.945144			655	0.96151	0.951684	0.96937	0.946863	0.935281	0.956421
661	0.947876	0.93695	0.956953						656				0.946863	0.935281	0.956421
662	0.947876	0.93695	0.956953	0.934654	0.922242	0.945144			657	0.96151	0.951684	0.96937	0.946863	0.935281	0.956421
663				0.934654	0.922242	0.945144			658	0.96151	0.951684	0.96937	0.94597	0.934245	0.955655
664	0.947171	0.936152	0.956332	0.934654	0.922242	0.945144			659	0.96151	0.951684	0.96937	0.94597	0.934245	0.955655
665	0.947171	0.936152	0.956332	0.934654	0.922242	0.945144			660	0.96151	0.951684	0.96937	0.94597	0.934245	0.955655
667	0.947171	0.936152	0.956332	0.934654	0.922242	0.945144			661	0.96151	0.951684	0.96937
668	0.945756	0.934556	0.955085	0.934654	0.922242	0.945144			662	0.96151	0.951684	0.96937	0.94597	0.934245	0.955655
669	0.945756	0.934556	0.955085						663	0.96151	0.951684	0.96937	0.94597	0.934245	0.955655
670	0.945756	0.934556	0.955085	0.934654	0.922242	0.945144			664	0.96151	0.951684	0.96937	0.94597	0.934245	0.955655
671				0.934654	0.922242	0.945144			665	0.960804	0.950871	0.968761	0.94597	0.934245	0.955655
672	0.945756	0.934556	0.955085	0.934654	0.922242	0.945144			667	0.960804	0.950871	0.968761	0.94597	0.934245	0.955655
673	0.945756	0.934556	0.955085	0.934654	0.922242	0.945144			668	0.960804	0.950871	0.968761	0.94597	0.934245	0.955655
674	0.945756	0.934556	0.955085	0.934654	0.922242	0.945144			669	0.960804	0.950871	0.968761
675				0.934654	0.922242	0.945144			670	0.960804	0.950871	0.968761	0.94597	0.934245	0.955655
676				0.934654	0.922242	0.945144			671				0.94597	0.934245	0.955655
677				0.934654	0.922242	0.945144			672	0.960804	0.950871	0.968761	0.94597	0.934245	0.955655
678	0.945756	0.934556	0.955085	0.934654	0.922242	0.945144			673	0.960804	0.950871	0.968761	0.94597	0.934245	0.955655
679	0.945756	0.934556	0.955085	0.934654	0.922242	0.945144			674	0.960804	0.950871	0.968761	0.94597	0.934245	0.955655
680	0.945756	0.934556	0.955085	0.934654	0.922242	0.945144			675				0.945053	0.933177	0.954869
681	0.945042	0.933751	0.954455	0.934654	0.922242	0.945144			676				0.945053	0.933177	0.954869
682	0.945042	0.933751	0.954455	0.934654	0.922242	0.945144			677				0.945053	0.933177	0.954869
683				0.934654	0.922242	0.945144			678	0.960804	0.950871	0.968761	0.945053	0.933177	0.954869
684	0.945042	0.933751	0.954455	0.934654	0.922242	0.945144			679	0.960804	0.950871	0.968761	0.945053	0.933177	0.954869
685	0.945042	0.933751	0.954455	0.934654	0.922242	0.945144			680	0.960804	0.950871	0.968761	0.945053	0.933177	0.954869
686				0.934654	0.922242	0.945144			681	0.960804	0.950871	0.968761	0.945053	0.933177	0.954869
687	0.945042	0.933751	0.954455	0.934654	0.922242	0.945144			682	0.960804	0.950871	0.968761	0.945053	0.933177	0.954869
688	0.945042	0.933751	0.954455	0.934654	0.922242	0.945144			683				0.945053	0.933177	0.954869
689	0.945042	0.933751	0.954455	0.934654	0.922242	0.945144			684	0.960804	0.950871	0.968761	0.945053	0.933177	0.954869
690	0.945042	0.933751	0.954455						685	0.960804	0.950871	0.968761	0.945053	0.933177	0.954869
691	0.945042	0.933751	0.954455	0.934654	0.922242	0.945144			686				0.945053	0.933177	0.954869
692	0.944317	0.932934	0.953817	0.933715	0.921159	0.944333			687	0.960804	0.950871	0.968761	0.945053	0.933177	0.954869
693	0.944317	0.932934	0.953817	0.933715	0.921159	0.944333			688	0.960083	0.950041	0.96814	0.945053	0.933177	0.954869
694				0.933715	0.921159	0.944333			689	0.960083	0.950041	0.96814	0.945053	0.933177	0.954869
695	0.944317	0.932934	0.953817	0.933715	0.921159	0.944333			690	0.960083	0.950041	0.96814
696				0.933715	0.921159	0.944333			691	0.959359	0.949209	0.967516	0.945053	0.933177	0.954869
697	0.944317	0.932934	0.953817	0.932768	0.920065	0.943514			692	0.959359	0.949209	0.967516	0.945053	0.933177	0.954869
698	0.944317	0.932934	0.953817	0.932768	0.920065	0.943514			693	0.959359	0.949209	0.967516	0.945053	0.933177	0.954869
699	0.944317	0.932934	0.953817	0.932768	0.920065	0.943514			694				0.945053	0.933177	0.954869
700	0.944317	0.932934	0.953817	0.932768	0.920065	0.943514			695	0.959359	0.949209	0.967516	0.945053	0.933177	0.954869
701	0.944317	0.932934	0.953817	0.932768	0.920065	0.943514			696				0.945053	0.933177	0.954869
702	0.944317	0.932934	0.953817	0.932768	0.920065	0.943514			697	0.959359	0.949209	0.967516	0.945053	0.933177	0.954869
703	0.943584	0.932106	0.953171	0.932768	0.920065	0.943514			698	0.959359	0.949209	0.967516	0.944089	0.93205	0.954048
704	0.94285	0.931278	0.952523	0.932768	0.920065	0.943514			699	0.959359	0.949209	0.967516	0.943122	0.93092	0.953223
705				0.932768	0.920065	0.943514			700	0.959359	0.949209	0.967516	0.943122	0.93092	0.953223
706				0.932768	0.920065	0.943514			701	0.959359	0.949209	0.967516	0.943122	0.93092	0.953223
707	0.94285	0.931278	0.952523	0.932768	0.920065	0.943514			702	0.959359	0.949209	0.967516	0.943122	0.93092	0.953223
708	0.94285	0.931278	0.952523	0.931793	0.918938	0.942673			703	0.959359	0.949209	0.967516	0.943122	0.93092	0.953223
709	0.94285	0.931278	0.952523	0.931793	0.918938	0.942673			704	0.959359	0.949209	0.967516	0.943122	0.93092	0.953223
710	0.94285	0.931278	0.952523	0.931793	0.918938	0.942673			705				0.943122	0.93092	0.953223
711	0.94285	0.931278	0.952523	0.931793	0.918938	0.942673			706				0.943122	0.93092	0.953223
712				0.931793	0.918938	0.942673			707	0.959359	0.949209	0.967516	0.943122	0.93092	0.953223
713	0.942108	0.930442	0.951869	0.931793	0.918938	0.942673			708	0.959359	0.949209	0.967516	0.942137	0.929769	0.952382
714	0.942108	0.930442	0.951869	0.931793	0.918938	0.942673			709	0.959359	0.949209	0.967516	0.942137	0.929769	0.952382
715	0.942108	0.930442	0.951869	0.931793	0.918938	0.942673			710	0.959359	0.949209	0.967516	0.942137	0.929769	0.952382
716	0.941363	0.929602	0.951211	0.931793	0.918938	0.942673			711				0.942137	0.929769	0.952382
717	0.941363	0.929602	0.951211	0.931793	0.918938	0.942673			712				0.942137	0.929769	0.952382
718	0.940618	0.928763	0.950553						713	0.959359	0.949209	0.967516	0.942137	0.929769	0.952382
719	0.940618	0.928763	0.950553	0.931793	0.918938	0.942673			714	0.959359	0.949209	0.967516	0.941135	0.928598	0.951529
720				0.931793	0.918938	0.942673			715	0.958615	0.948349	0.966876	0.941135	0.928598	0.951529
721	0.940618	0.928763	0.950553						716				0.941135	0.928598	0.951529
722	0.940618	0.928763	0.950553	0.930783	0.917766	0.941805			717	0.958615	0.948349	0.966876	0.941135	0.928598	0.951529
723	0.940618	0.928763	0.950553	0.930783	0.917766	0.941805			718	0.957868	0.947489	0.966232
724	0.940618	0.928763	0.950553	0.930783	0.917766	0.941805			719	0.957868	0.947489	0.966232	0.941135	0.928598	0.951529
725	0.939866	0.927917	0.949888	0.930783	0.917766	0.941805			720				0.941135	0.928598	0.951529
726				0.930783	0.917766	0.941805			721	0.957868	0.947489	0.966232	0.940117	0.927407	0.95066
727	0.939866	0.927917	0.949888	0.930783	0.917766	0.941805			722	0.957868	0.947489	0.966232	0.940117	0.927407	0.95066
728				0.930783	0.917766	0.941805			723	0.957868	0.947489	0.966232	0.940117	0.927407	0.95066
729	0.939114	0.927071	0.949222	0.930783	0.917766	0.941805			724	0.957116	0.946623	0.965583	0.940117	0.927407	0.95066
730	0.938361	0.926225	0.948555						725				0.940117	0.927407	0.95066
731	0.938361	0.926225	0.948555	0.930783	0.917766	0.941805			726				0.940117	0.927407	0.95066
732				0.930783	0.917766	0.941805			727	0.957116	0.946623	0.965583	0.940117	0.927407	0.95066
733	0.938361	0.926225	0.948555						728				0.940117	0.927407	0.95066
734	0.938361	0.926225	0.948555	0.930783	0.917766	0.941805			729	0.957116	0.946623	0.965583	0.940117	0.927407	0.95066
735	0.938361	0.926225	0.948555	0.930783	0.917766	0.941805			730	0.957116	0.946623	0.965583
736	0.938361	0.926225	0.948555	0.930783	0.917766	0.941805			731	0.957116	0.946623	0.965583	0.940117	0.927407	0.95066
737	0.938361	0.926225	0.948555						732				0.940117	0.927407	0.95066
738	0.938361	0.926225	0.948555	0.930783	0.917766	0.941805			733	0.957116	0.946623	0.965583
739	0.938361	0.926225	0.948555	0.930783	0.917766	0.941805			734	0.957116	0.946623	0.965583	0.940117	0.927407	0.95066
740	0.938361	0.926225	0.948555	0.930783	0.917766	0.941805			735	0.957116	0.946623	0.965583	0.940117	0.927407	0.95066
742	0.938361	0.926225	0.948555	0.930783	0.917766	0.941805			736	0.957116	0.946623	0.965583	0.940117	0.927407	0.95066
743	0.938361	0.926225	0.948555	0.930783	0.917766	0.941805			737	0.957116	0.946623	0.965583
744	0.938361	0.926225	0.948555	0.930783	0.917766	0.941805			738	0.957116	0.946623	0.965583	0.940117	0.927407	0.95066
745				0.930783	0.917766	0.941805			739	0.957116	0.946623	0.965583	0.940117	0.927407	0.95066
746	0.938361	0.926225	0.948555						740	0.957116	0.946623	0.965583	0.940117	0.927407	0.95066
747	0.938361	0.926225	0.948555	0.929722	0.916527	0.940899			742	0.957116	0.946623	0.965583	0.940117	0.927407	0.95066
748	0.938361	0.926225	0.948555	0.929722	0.916527	0.940899			743	0.957116	0.946623	0.965583	0.940117	0.927407	0.95066
749	0.938361	0.926225	0.948555	0.929722	0.916527	0.940899			744	0.957116	0.946623	0.965583	0.940117	0.927407	0.95066
750	0.938361	0.926225	0.948555	0.929722	0.916527	0.940899			745				0.940117	0.927407	0.95066
751	0.938361	0.926225	0.948555	0.929722	0.916527	0.940899			746	0.957116	0.946623	0.965583	0.940117	0.927407	0.95066
752	0.938361	0.926225	0.948555	0.929722	0.916527	0.940899			747	0.957116	0.946623	0.965583	0.940117	0.927407	0.95066
753	0.938361	0.926225	0.948555	0.929722	0.916527	0.940899			748	0.957116	0.946623	0.965583	0.940117	0.927407	0.95066
755	0.938361	0.926225	0.948555	0.929722	0.916527	0.940899			749	0.957116	0.946623	0.965583	0.940117	0.927407	0.95066
756	0.938361	0.926225	0.948555	0.928642	0.915266	0.939976			750	0.956344	0.945733	0.964919	0.940117	0.927407	0.95066
757	0.938361	0.926225	0.948555	0.928642	0.915266	0.939976			751	0.956344	0.945733	0.964919	0.940117	0.927407	0.95066
758	0.938361	0.926225	0.948555	0.928642	0.915266	0.939976			752	0.956344	0.945733	0.964919	0.940117	0.927407	0.95066
760	0.938361	0.926225	0.948555						753	0.956344	0.945733	0.964919	0.940117	0.927407	0.95066
761	0.938361	0.926225	0.948555	0.927551	0.913992	0.939044			754				0.940117	0.927407	0.95066
762	0.938361	0.926225	0.948555	0.926457	0.912719	0.938107			755	0.956344	0.945733	0.964919	0.940117	0.927407	0.95066
763	0.938361	0.926225	0.948555	0.926457	0.912719	0.938107			756	0.956344	0.945733	0.964919	0.93902	0.926111	0.949735
764	0.938361	0.926225	0.948555	0.926457	0.912719	0.938107			757	0.955567	0.944836	0.964249	0.93902	0.926111	0.949735
765	0.938361	0.926225	0.948555	0.926457	0.912719	0.938107			758	0.955567	0.944836	0.964249	0.93902	0.926111	0.949735
766				0.926457	0.912719	0.938107			759				0.93902	0.926111	0.949735
767	0.938361	0.926225	0.948555	0.926457	0.912719	0.938107			760	0.955567	0.944836	0.964249	0.937911	0.924803	0.948798
768	0.938361	0.926225	0.948555	0.926457	0.912719	0.938107			761	0.955567	0.944836	0.964249	0.937911	0.924803	0.948798
769	0.938361	0.926225	0.948555	0.926457	0.912719	0.938107			762	0.955567	0.944836	0.964249	0.937911	0.924803	0.948798
770				0.926457	0.912719	0.938107			763	0.955567	0.944836	0.964249	0.937911	0.924803	0.948798
771	0.938361	0.926225	0.948555	0.926457	0.912719	0.938107			764	0.955567	0.944836	0.964249	0.937911	0.924803	0.948798
772	0.938361	0.926225	0.948555	0.926457	0.912719	0.938107			765	0.955567	0.944836	0.964249	0.937911	0.924803	0.948798
773	0.938361	0.926225	0.948555	0.926457	0.912719	0.938107			766				0.937911	0.924803	0.948798
774	0.938361	0.926225	0.948555	0.926457	0.912719	0.938107			767	0.955567	0.944836	0.964249	0.937911	0.924803	0.948798
775	0.938361	0.926225	0.948555						768	0.955567	0.944836	0.964249	0.937911	0.924803	0.948798
776				0.926457	0.912719	0.938107			769	0.955567	0.944836	0.964249	0.937911	0.924803	0.948798
777	0.938361	0.926225	0.948555	0.926457	0.912719	0.938107			770				0.937911	0.924803	0.948798
778	0.938361	0.926225	0.948555	0.926457	0.912719	0.938107			771	0.955567	0.944836	0.964249	0.937911	0.924803	0.948798
779				0.926457	0.912719	0.938107			772	0.955567	0.944836	0.964249	0.937911	0.924803	0.948798
780	0.938361	0.926225	0.948555	0.926457	0.912719	0.938107			773	0.955567	0.944836	0.964249	0.937911	0.924803	0.948798
781				0.926457	0.912719	0.938107			774	0.955567	0.944836	0.964249	0.937911	0.924803	0.948798
783	0.938361	0.926225	0.948555	0.926457	0.912719	0.938107			775	0.955567	0.944836	0.964249
784				0.926457	0.912719	0.938107			776				0.937911	0.924803	0.948798
785				0.926457	0.912719	0.938107			777	0.95477	0.943916	0.963564	0.937911	0.924803	0.948798
786	0.937558	0.925317	0.947849	0.926457	0.912719	0.938107			778	0.953973	0.942997	0.962877	0.937911	0.924803	0.948798
787				0.926457	0.912719	0.938107			779				0.93674	0.923411	0.947815
788	0.937558	0.925317	0.947849						780	0.953973	0.942997	0.962877	0.93674	0.923411	0.947815
789				0.926457	0.912719	0.938107			781	0.953973	0.942997	0.962877	0.93674	0.923411	0.947815
790	0.937558	0.925317	0.947849	0.925287	0.911344	0.937114			783	0.953973	0.942997	0.962877	0.93674	0.923411	0.947815
791	0.936751	0.924404	0.947139	0.925287	0.911344	0.937114			784				0.93674	0.923411	0.947815
792	0.936751	0.924404	0.947139	0.925287	0.911344	0.937114			785	0.953973	0.942997	0.962877	0.93674	0.923411	0.947815
793	0.936751	0.924404	0.947139	0.925287	0.911344	0.937114			786	0.953973	0.942997	0.962877	0.93674	0.923411	0.947815
794	0.935941	0.923489	0.946426	0.925287	0.911344	0.937114			787	0.953973	0.942997	0.962877	0.93674	0.923411	0.947815
795	0.935941	0.923489	0.946426	0.925287	0.911344	0.937114			788	0.953973	0.942997	0.962877
796	0.935941	0.923489	0.946426	0.925287	0.911344	0.937114			789				0.93674	0.923411	0.947815
797	0.935941	0.923489	0.946426						790	0.953973	0.942997	0.962877
798	0.935941	0.923489	0.946426	0.9241	0.909949	0.936105			791	0.953973	0.942997	0.962877	0.93674	0.923411	0.947815
799	0.935941	0.923489	0.946426	0.9241	0.909949	0.936105			792	0.953973	0.942997	0.962877	0.93674	0.923411	0.947815
800	0.935941	0.923489	0.946426	0.922903	0.908544	0.935088			793	0.953973	0.942997	0.962877	0.93674	0.923411	0.947815
801	0.935941	0.923489	0.946426	0.922903	0.908544	0.935088			794	0.953973	0.942997	0.962877	0.93674	0.923411	0.947815
802	0.93512	0.922561	0.945703	0.922903	0.908544	0.935088			795	0.953973	0.942997	0.962877	0.93674	0.923411	0.947815
803				0.922903	0.908544	0.935088			796	0.953973	0.942997	0.962877	0.93674	0.923411	0.947815
804	0.93512	0.922561	0.945703						797	0.953973	0.942997	0.962877
805	0.93512	0.922561	0.945703						798	0.953973	0.942997	0.962877	0.93674	0.923411	0.947815
806	0.93512	0.922561	0.945703	0.922903	0.908544	0.935088			799	0.953152	0.942047	0.962171	0.93674	0.923411	0.947815
807	0.93512	0.922561	0.945703	0.922903	0.908544	0.935088			800	0.953152	0.942047	0.962171	0.93674	0.923411	0.947815
808				0.922903	0.908544	0.935088			801	0.952328	0.941096	0.961462	0.93674	0.923411	0.947815
809	0.93512	0.922561	0.945703						802	0.952328	0.941096	0.961462	0.93674	0.923411	0.947815
810	0.93512	0.922561	0.945703	0.922903	0.908544	0.935088			803				0.93674	0.923411	0.947815
812	0.93512	0.922561	0.945703	0.921685	0.907116	0.934053			804	0.952328	0.941096	0.961462	0.93674	0.923411	0.947815
813	0.93512	0.922561	0.945703	0.921685	0.907116	0.934053			805				0.93674	0.923411	0.947815
814	0.93512	0.922561	0.945703	0.921685	0.907116	0.934053			806	0.952328	0.941096	0.961462
815	0.934288	0.921618	0.94497	0.921685	0.907116	0.934053			807	0.952328	0.941096	0.961462	0.93674	0.923411	0.947815
816	0.933455	0.920678	0.944237	0.921685	0.907116	0.934053			808				0.93674	0.923411	0.947815
817	0.932621	0.919737	0.943502	0.921685	0.907116	0.934053			809	0.952328	0.941096	0.961462
818	0.932621	0.919737	0.943502	0.921685	0.907116	0.934053			810	0.952328	0.941096	0.961462	0.93674	0.923411	0.947815
819				0.921685	0.907116	0.934053			811	0.952328	0.941096	0.961462
820	0.932621	0.919737	0.943502	0.921685	0.907116	0.934053			812	0.952328	0.941096	0.961462	0.93674	0.923411	0.947815
821	0.931784	0.918793	0.942762	0.921685	0.907116	0.934053			813	0.952328	0.941096	0.961462	0.93674	0.923411	0.947815
822				0.921685	0.907116	0.934053			814	0.952328	0.941096	0.961462	0.93674	0.923411	0.947815
823				0.921685	0.907116	0.934053			815				0.93674	0.923411	0.947815
824				0.921685	0.907116	0.934053			816	0.952328	0.941096	0.961462	0.93674	0.923411	0.947815
826	0.931784	0.918793	0.942762						817	0.952328	0.941096	0.961462	0.93674	0.923411	0.947815
827	0.931784	0.918793	0.942762	0.921685	0.907116	0.934053			818	0.952328	0.941096	0.961462	0.93674	0.923411	0.947815
828	0.931784	0.918793	0.942762	0.921685	0.907116	0.934053			819	0.952328	0.941096	0.961462	0.93674	0.923411	0.947815
829	0.931784	0.918793	0.942762						820	0.951489	0.940127	0.96074	0.93674	0.923411	0.947815
831				0.921685	0.907116	0.934053			821	0.951489	0.940127	0.96074	0.93674	0.923411	0.947815
832	0.931784	0.918793	0.942762	0.921685	0.907116	0.934053			822				0.93674	0.923411	0.947815
833	0.931784	0.918793	0.942762	0.921685	0.907116	0.934053			823				0.935466	0.921877	0.946759
834	0.931784	0.918793	0.942762	0.921685	0.907116	0.934053			824				0.935466	0.921877	0.946759
835	0.931784	0.918793	0.942762						826	0.951489	0.940127	0.96074
837	0.931784	0.918793	0.942762	0.920407	0.905607	0.932972			827	0.951489	0.940127	0.96074	0.935466	0.921877	0.946759
838	0.93093	0.917828	0.94201						828	0.951489	0.940127	0.96074	0.935466	0.921877	0.946759
839	0.93093	0.917828	0.94201	0.920407	0.905607	0.932972			829	0.951489	0.940127	0.96074
840	0.93093	0.917828	0.94201	0.920407	0.905607	0.932972			830				0.935466	0.921877	0.946759
841	0.93093	0.917828	0.94201	0.920407	0.905607	0.932972			831				0.935466	0.921877	0.946759
842	0.93093	0.917828	0.94201	0.919118	0.904089	0.931881			832	0.951489	0.940127	0.96074	0.934174	0.920325	0.945687
843	0.93093	0.917828	0.94201	0.919118	0.904089	0.931881			833	0.951489	0.940127	0.96074	0.934174	0.920325	0.945687
844	0.93093	0.917828	0.94201						834	0.951489	0.940127	0.96074	0.934174	0.920325	0.945687
845	0.93093	0.917828	0.94201						835	0.951489	0.940127	0.96074	0.934174	0.920325	0.945687
846	0.93093	0.917828	0.94201	0.919118	0.904089	0.931881			837	0.950633	0.939137	0.960005	0.934174	0.920325	0.945687
847				0.919118	0.904089	0.931881			838	0.950633	0.939137	0.960005
848	0.93093	0.917828	0.94201	0.919118	0.904089	0.931881			839	0.950633	0.939137	0.960005
849	0.93093	0.917828	0.94201						840	0.950633	0.939137	0.960005	0.934174	0.920325	0.945687
851				0.919118	0.904089	0.931881			841	0.950633	0.939137	0.960005	0.93286	0.918747	0.944596
852	0.93093	0.917828	0.94201	0.919118	0.904089	0.931881			842	0.950633	0.939137	0.960005	0.93286	0.918747	0.944596
853	0.93093	0.917828	0.94201						843	0.950633	0.939137	0.960005	0.93286	0.918747	0.944596
854	0.93093	0.917828	0.94201	0.91781	0.902549	0.930774			844	0.950633	0.939137	0.960005
855	0.93093	0.917828	0.94201	0.91781	0.902549	0.930774			845	0.950633	0.939137	0.960005
856				0.91781	0.902549	0.930774			846	0.950633	0.939137	0.960005	0.93286	0.918747	0.944596
857	0.93093	0.917828	0.94201	0.91781	0.902549	0.930774			847				0.93286	0.918747	0.944596
858				0.91781	0.902549	0.930774			848	0.950633	0.939137	0.960005	0.93286	0.918747	0.944596
859				0.91781	0.902549	0.930774			849	0.950633	0.939137	0.960005
860	0.930058	0.916841	0.941242	0.91781	0.902549	0.930774			851	0.950633	0.939137	0.960005	0.93286	0.918747	0.944596
861				0.91781	0.902549	0.930774			852	0.950633	0.939137	0.960005	0.93286	0.918747	0.944596
862	0.930058	0.916841	0.941242	0.91781	0.902549	0.930774			853	0.950633	0.939137	0.960005	0.931523	0.917143	0.943485
863	0.930058	0.916841	0.941242	0.91781	0.902549	0.930774			854	0.950633	0.939137	0.960005
864	0.930058	0.916841	0.941242						855	0.950633	0.939137	0.960005	0.931523	0.917143	0.943485
865				0.91781	0.902549	0.930774			856	0.949756	0.938119	0.959252	0.930183	0.91554	0.942368
866	0.930058	0.916841	0.941242						857	0.949756	0.938119	0.959252	0.930183	0.91554	0.942368
868	0.930058	0.916841	0.941242	0.91781	0.902549	0.930774			858				0.930183	0.91554	0.942368
869	0.930058	0.916841	0.941242	0.91781	0.902549	0.930774			859				0.930183	0.91554	0.942368
870	0.930058	0.916841	0.941242	0.916458	0.900953	0.929632			860	0.949756	0.938119	0.959252	0.930183	0.91554	0.942368
871	0.930058	0.916841	0.941242	0.916458	0.900953	0.929632			861				0.930183	0.91554	0.942368
872	0.929175	0.915843	0.940465	0.916458	0.900953	0.929632			862	0.949756	0.938119	0.959252	0.930183	0.91554	0.942368
873	0.929175	0.915843	0.940465						863	0.949756	0.938119	0.959252	0.930183	0.91554	0.942368
874	0.929175	0.915843	0.940465	0.916458	0.900953	0.929632			864	0.949756	0.938119	0.959252
875	0.929175	0.915843	0.940465	0.916458	0.900953	0.929632			865	0.948874	0.937098	0.958494	0.930183	0.91554	0.942368
876	0.929175	0.915843	0.940465	0.916458	0.900953	0.929632			866	0.948874	0.937098	0.958494
878				0.916458	0.900953	0.929632			868	0.948874	0.937098	0.958494	0.930183	0.91554	0.942368
879	0.929175	0.915843	0.940465						869	0.948874	0.937098	0.958494	0.930183	0.91554	0.942368
880	0.928285	0.914836	0.939681						870	0.948874	0.937098	0.958494
881	0.928285	0.914836	0.939681						871	0.948874	0.937098	0.958494	0.928803	0.913886	0.941219
882	0.928285	0.914836	0.939681	0.916458	0.900953	0.929632			872				0.928803	0.913886	0.941219
883	0.928285	0.914836	0.939681	0.916458	0.900953	0.929632			873	0.948874	0.937098	0.958494
884	0.928285	0.914836	0.939681	0.916458	0.900953	0.929632			874	0.948874	0.937098	0.958494	0.928803	0.913886	0.941219
885	0.928285	0.914836	0.939681	0.916458	0.900953	0.929632			875	0.948874	0.937098	0.958494	0.928803	0.913886	0.941219
886				0.916458	0.900953	0.929632			876	0.948874	0.937098	0.958494	0.928803	0.913886	0.941219
887	0.927384	0.913816	0.938888	0.916458	0.900953	0.929632			878				0.928803	0.913886	0.941219
888	0.927384	0.913816	0.938888	0.916458	0.900953	0.929632			879	0.948874	0.937098	0.958494
889				0.915068	0.899307	0.92846			880	0.948874	0.937098	0.958494
891	0.92648	0.912794	0.938092	0.913671	0.897658	0.92728			881	0.948874	0.937098	0.958494
892				0.913671	0.897658	0.92728			882	0.948874	0.937098	0.958494	0.928803	0.913886	0.941219
893	0.92648	0.912794	0.938092						883	0.948874	0.937098	0.958494	0.928803	0.913886	0.941219
894				0.913671	0.897658	0.92728			884	0.948874	0.937098	0.958494	0.928803	0.913886	0.941219
895	0.92648	0.912794	0.938092						885	0.948874	0.937098	0.958494	0.928803	0.913886	0.941219
896	0.92648	0.912794	0.938092	0.913671	0.897658	0.92728			886				0.928803	0.913886	0.941219
897	0.925572	0.911767	0.937291	0.913671	0.897658	0.92728			887	0.948874	0.937098	0.958494	0.928803	0.913886	0.941219
898	0.925572	0.911767	0.937291						888	0.948874	0.937098	0.958494	0.928803	0.913886	0.941219
899	0.92466	0.910738	0.936487	0.913671	0.897658	0.92728			889	0.948874	0.937098	0.958494	0.928803	0.913886	0.941219
900	0.92466	0.910738	0.936487						891				0.928803	0.913886	0.941219
901	0.92466	0.910738	0.936487						892				0.928803	0.913886	0.941219
902	0.92466	0.910738	0.936487	0.913671	0.897658	0.92728			893	0.948874	0.937098	0.958494	0.928803	0.913886	0.941219
903	0.923743	0.909703	0.935677	0.913671	0.897658	0.92728			894				0.928803	0.913886	0.941219
904	0.923743	0.909703	0.935677	0.913671	0.897658	0.92728			895	0.948874	0.937098	0.958494
905				0.913671	0.897658	0.92728			896	0.948874	0.937098	0.958494
906	0.923743	0.909703	0.935677						897	0.948874	0.937098	0.958494	0.928803	0.913886	0.941219
908	0.923743	0.909703	0.935677						898	0.948874	0.937098	0.958494
909	0.923743	0.909703	0.935677						899	0.948874	0.937098	0.958494	0.928803	0.913886	0.941219
910	0.923743	0.909703	0.935677	0.913671	0.897658	0.92728			900	0.947953	0.936027	0.957706
911	0.922816	0.908657	0.934859	0.913671	0.897658	0.92728			901	0.947953	0.936027	0.957706
912	0.922816	0.908657	0.934859	0.913671	0.897658	0.92728			902	0.947953	0.936027	0.957706	0.928803	0.913886	0.941219
913	0.921885	0.907607	0.934037	0.913671	0.897658	0.92728			903	0.947953	0.936027	0.957706	0.928803	0.913886	0.941219
914	0.921885	0.907607	0.934037	0.913671	0.897658	0.92728			904	0.947953	0.936027	0.957706	0.928803	0.913886	0.941219
915	0.921885	0.907607	0.934037						905				0.928803	0.913886	0.941219
916	0.920952	0.906556	0.933212						906	0.947953	0.936027	0.957706
917	0.920952	0.906556	0.933212	0.913671	0.897658	0.92728			908	0.947953	0.936027	0.957706
918	0.920952	0.906556	0.933212	0.912211	0.895927	0.926053			909	0.947953	0.936027	0.957706
919				0.912211	0.895927	0.926053			910	0.947953	0.936027	0.957706	0.928803	0.913886	0.941219
920	0.920952	0.906556	0.933212	0.912211	0.895927	0.926053			911	0.947953	0.936027	0.957706	0.928803	0.913886	0.941219
922	0.920952	0.906556	0.933212	0.912211	0.895927	0.926053			912	0.947953	0.936027	0.957706	0.928803	0.913886	0.941219
923	0.920952	0.906556	0.933212	0.912211	0.895927	0.926053			913				0.928803	0.913886	0.941219
924				0.912211	0.895927	0.926053			914	0.947953	0.936027	0.957706	0.928803	0.913886	0.941219
925	0.920952	0.906556	0.933212	0.912211	0.895927	0.926053			915	0.947953	0.936027	0.957706
926	0.920952	0.906556	0.933212	0.912211	0.895927	0.926053			917	0.947953	0.936027	0.957706	0.928803	0.913886	0.941219
927	0.920952	0.906556	0.933212	0.912211	0.895927	0.926053			918	0.947953	0.936027	0.957706	0.928803	0.913886	0.941219
928				0.912211	0.895927	0.926053			919				0.928803	0.913886	0.941219
929	0.920952	0.906556	0.933212	0.912211	0.895927	0.926053			920	0.947953	0.936027	0.957706	0.928803	0.913886	0.941219
930				0.912211	0.895927	0.926053			922	0.947953	0.936027	0.957706	0.928803	0.913886	0.941219
931				0.910686	0.89411	0.924777			923	0.947953	0.936027	0.957706	0.928803	0.913886	0.941219
932	0.920952	0.906556	0.933212	0.910686	0.89411	0.924777			924				0.928803	0.913886	0.941219
933	0.920952	0.906556	0.933212	0.910686	0.89411	0.924777			925	0.947953	0.936027	0.957706	0.928803	0.913886	0.941219
934	0.920952	0.906556	0.933212	0.910686	0.89411	0.924777			926	0.947953	0.936027	0.957706	0.928803	0.913886	0.941219
935				0.910686	0.89411	0.924777			927	0.947953	0.936027	0.957706	0.927265	0.912011	0.939962
936				0.910686	0.89411	0.924777			928				0.927265	0.912011	0.939962
937	0.920004	0.905488	0.932375	0.910686	0.89411	0.924777			929	0.947953	0.936027	0.957706	0.927265	0.912011	0.939962
938	0.920004	0.905488	0.932375	0.910686	0.89411	0.924777			930				0.927265	0.912011	0.939962
939	0.920004	0.905488	0.932375	0.910686	0.89411	0.924777			931				0.927265	0.912011	0.939962
940	0.920004	0.905488	0.932375	0.910686	0.89411	0.924777			932	0.947953	0.936027	0.957706	0.927265	0.912011	0.939962
941	0.920004	0.905488	0.932375	0.910686	0.89411	0.924777			933	0.947953	0.936027	0.957706	0.927265	0.912011	0.939962
942	0.920004	0.905488	0.932375	0.910686	0.89411	0.924777			934	0.947953	0.936027	0.957706	0.927265	0.912011	0.939962
943	0.920004	0.905488	0.932375	0.910686	0.89411	0.924777			935				0.927265	0.912011	0.939962
944	0.920004	0.905488	0.932375	0.909088	0.892197	0.923447			936				0.927265	0.912011	0.939962
945	0.920004	0.905488	0.932375	0.909088	0.892197	0.923447			937				0.927265	0.912011	0.939962
946	0.920004	0.905488	0.932375	0.909088	0.892197	0.923447			938	0.947953	0.936027	0.957706	0.927265	0.912011	0.939962
947	0.920004	0.905488	0.932375	0.909088	0.892197	0.923447			939	0.947953	0.936027	0.957706	0.927265	0.912011	0.939962
948	0.920004	0.905488	0.932375	0.909088	0.892197	0.923447			940	0.947953	0.936027	0.957706	0.927265	0.912011	0.939962
949				0.909088	0.892197	0.923447			941	0.947953	0.936027	0.957706	0.927265	0.912011	0.939962
951	0.920004	0.905488	0.932375	0.909088	0.892197	0.923447			942	0.946987	0.934896	0.956884	0.927265	0.912011	0.939962
952	0.920004	0.905488	0.932375						943	0.946987	0.934896	0.956884	0.927265	0.912011	0.939962
953	0.920004	0.905488	0.932375	0.905836	0.888311	0.920734			944	0.946987	0.934896	0.956884
954	0.920004	0.905488	0.932375	0.905836	0.888311	0.920734			945	0.946987	0.934896	0.956884	0.927265	0.912011	0.939962
955	0.920004	0.905488	0.932375	0.905836	0.888311	0.920734			946	0.946987	0.934896	0.956884	0.927265	0.912011	0.939962
956	0.920004	0.905488	0.932375	0.905836	0.888311	0.920734			947	0.946987	0.934896	0.956884
957				0.905836	0.888311	0.920734			948	0.946987	0.934896	0.956884	0.927265	0.912011	0.939962
958	0.920004	0.905488	0.932375	0.905836	0.888311	0.920734			949	0.946003	0.933743	0.956047	0.927265	0.912011	0.939962
959	0.920004	0.905488	0.932375	0.905836	0.888311	0.920734			951	0.946003	0.933743	0.956047	0.927265	0.912011	0.939962
960	0.920004	0.905488	0.932375						952	0.946003	0.933743	0.956047
961				0.905836	0.888311	0.920734			953	0.946003	0.933743	0.956047	0.927265	0.912011	0.939962
962				0.905836	0.888311	0.920734			954	0.946003	0.933743	0.956047	0.927265	0.912011	0.939962
963	0.920004	0.905488	0.932375	0.905836	0.888311	0.920734			955	0.946003	0.933743	0.956047	0.927265	0.912011	0.939962
964				0.905836	0.888311	0.920734			956	0.946003	0.933743	0.956047
965	0.920004	0.905488	0.932375						958	0.946003	0.933743	0.956047	0.927265	0.912011	0.939962
966	0.920004	0.905488	0.932375	0.905836	0.888311	0.920734			959	0.946003	0.933743	0.956047	0.927265	0.912011	0.939962
967	0.920004	0.905488	0.932375	0.905836	0.888311	0.920734			960	0.946003	0.933743	0.956047
968	0.920004	0.905488	0.932375						961				0.927265	0.912011	0.939962
969	0.920004	0.905488	0.932375	0.905836	0.888311	0.920734			962				0.927265	0.912011	0.939962
970	0.920004	0.905488	0.932375						963	0.946003	0.933743	0.956047	0.927265	0.912011	0.939962
971	0.919005	0.904355	0.931498	0.905836	0.888311	0.920734			964				0.927265	0.912011	0.939962
972	0.919005	0.904355	0.931498						965	0.946003	0.933743	0.956047
973				0.905836	0.888311	0.920734			966	0.944998	0.932566	0.955194	0.927265	0.912011	0.939962
975				0.905836	0.888311	0.920734			967	0.944998	0.932566	0.955194	0.927265	0.912011	0.939962
977	0.919005	0.904355	0.931498						968	0.944998	0.932566	0.955194
978	0.919005	0.904355	0.931498	0.905836	0.888311	0.920734			969	0.944998	0.932566	0.955194	0.927265	0.912011	0.939962
979	0.919005	0.904355	0.931498	0.905836	0.888311	0.920734			970	0.944998	0.932566	0.955194
980				0.904126	0.886262	0.919313			971				0.927265	0.912011	0.939962
981	0.919005	0.904355	0.931498	0.904126	0.886262	0.919313			972	0.944998	0.932566	0.955194
982	0.919005	0.904355	0.931498	0.904126	0.886262	0.919313			973				0.927265	0.912011	0.939962
984	0.919005	0.904355	0.931498						975	0.943984	0.931379	0.954331	0.927265	0.912011	0.939962
985	0.917996	0.903209	0.93061						977	0.943984	0.931379	0.954331
986	0.917996	0.903209	0.93061	0.904126	0.886262	0.919313			978	0.943984	0.931379	0.954331	0.927265	0.912011	0.939962
987				0.904126	0.886262	0.919313			979	0.943984	0.931379	0.954331	0.927265	0.912011	0.939962
988				0.902394	0.884189	0.917872			981	0.943984	0.931379	0.954331	0.927265	0.912011	0.939962
989	0.917996	0.903209	0.93061						982	0.943984	0.931379	0.954331	0.927265	0.912011	0.939962
990	0.917996	0.903209	0.93061						985	0.943984	0.931379	0.954331
991	0.917996	0.903209	0.93061	0.902394	0.884189	0.917872			986	0.943984	0.931379	0.954331	0.927265	0.912011	0.939962
992	0.917996	0.903209	0.93061						987	0.943984	0.931379	0.954331	0.927265	0.912011	0.939962
993				0.902394	0.884189	0.917872			988				0.927265	0.912011	0.939962
994				0.902394	0.884189	0.917872			989	0.943984	0.931379	0.954331
995	0.917996	0.903209	0.93061						990	0.943984	0.931379	0.954331
996	0.916973	0.902049	0.929713	0.902394	0.884189	0.917872			991				0.927265	0.912011	0.939962
997	0.915949	0.900888	0.928812	0.902394	0.884189	0.917872			992	0.943984	0.931379	0.954331
998	0.915949	0.900888	0.928812	0.902394	0.884189	0.917872			993				0.927265	0.912011	0.939962
1001	0.915949	0.900888	0.928812	0.902394	0.884189	0.917872			994	0.942953	0.93017	0.953454	0.927265	0.912011	0.939962
1002				0.902394	0.884189	0.917872			995	0.942953	0.93017	0.953454
1003				0.902394	0.884189	0.917872			996	0.942953	0.93017	0.953454	0.927265	0.912011	0.939962
1004				0.902394	0.884189	0.917872			997	0.942953	0.93017	0.953454	0.927265	0.912011	0.939962
1005				0.902394	0.884189	0.917872			998	0.942953	0.93017	0.953454	0.927265	0.912011	0.939962
1006				0.902394	0.884189	0.917872			1000	0.94191	0.928949	0.952567	0.927265	0.912011	0.939962
1007	0.915949	0.900888	0.928812	0.902394	0.884189	0.917872			1001	0.94191	0.928949	0.952567	0.927265	0.912011	0.939962
1008	0.915949	0.900888	0.928812	0.902394	0.884189	0.917872			1002				0.927265	0.912011	0.939962
1009	0.915949	0.900888	0.928812	0.902394	0.884189	0.917872			1003				0.927265	0.912011	0.939962
1010	0.915949	0.900888	0.928812	0.902394	0.884189	0.917872			1004				0.927265	0.912011	0.939962
1011	0.915949	0.900888	0.928812						1005	0.94191	0.928949	0.952567	0.927265	0.912011	0.939962
1012				0.902394	0.884189	0.917872			1006				0.927265	0.912011	0.939962
1013	0.915949	0.900888	0.928812	0.902394	0.884189	0.917872			1007	0.94191	0.928949	0.952567	0.927265	0.912011	0.939962
1014	0.915949	0.900888	0.928812						1008	0.94191	0.928949	0.952567	0.927265	0.912011	0.939962
1015	0.915949	0.900888	0.928812						1009	0.94191	0.928949	0.952567	0.927265	0.912011	0.939962
1016	0.915949	0.900888	0.928812	0.902394	0.884189	0.917872			1010	0.94191	0.928949	0.952567	0.927265	0.912011	0.939962
1017	0.915949	0.900888	0.928812	0.902394	0.884189	0.917872			1011	0.94191	0.928949	0.952567
1018	0.915949	0.900888	0.928812	0.902394	0.884189	0.917872			1012				0.927265	0.912011	0.939962
1019	0.915949	0.900888	0.928812	0.902394	0.884189	0.917872			1013	0.94191	0.928949	0.952567	0.927265	0.912011	0.939962
1020	0.915949	0.900888	0.928812						1014	0.94191	0.928949	0.952567
1021	0.915949	0.900888	0.928812	0.902394	0.884189	0.917872			1015	0.94191	0.928949	0.952567
1022	0.915949	0.900888	0.928812	0.902394	0.884189	0.917872			1016	0.94191	0.928949	0.952567	0.927265	0.912011	0.939962
1023	0.915949	0.900888	0.928812	0.902394	0.884189	0.917872			1017	0.94191	0.928949	0.952567	0.925357	0.909584	0.938472
1024	0.915949	0.900888	0.928812						1018	0.94191	0.928949	0.952567	0.925357	0.909584	0.938472
1027				0.902394	0.884189	0.917872			1019	0.940843	0.927699	0.95166	0.925357	0.909584	0.938472
1028				0.902394	0.884189	0.917872			1020	0.940843	0.927699	0.95166
1029	0.915949	0.900888	0.928812	0.902394	0.884189	0.917872			1021	0.940843	0.927699	0.95166	0.925357	0.909584	0.938472
1030				0.902394	0.884189	0.917872			1022	0.940843	0.927699	0.95166	0.925357	0.909584	0.938472
1031	0.915949	0.900888	0.928812	0.902394	0.884189	0.917872			1023	0.940843	0.927699	0.95166	0.925357	0.909584	0.938472
1033	0.915949	0.900888	0.928812	0.902394	0.884189	0.917872			1024	0.940843	0.927699	0.95166
1034				0.902394	0.884189	0.917872			1027				0.925357	0.909584	0.938472
1035	0.915949	0.900888	0.928812						1028				0.925357	0.909584	0.938472
1036	0.915949	0.900888	0.928812	0.902394	0.884189	0.917872			1029	0.940843	0.927699	0.95166	0.925357	0.909584	0.938472
1037				0.900445	0.881811	0.916282			1030	0.940843	0.927699	0.95166	0.925357	0.909584	0.938472
1038	0.915949	0.900888	0.928812						1031	0.940843	0.927699	0.95166	0.925357	0.909584	0.938472
1039	0.915949	0.900888	0.928812						1033	0.940843	0.927699	0.95166	0.925357	0.909584	0.938472
1040	0.915949	0.900888	0.928812	0.900445	0.881811	0.916282			1034				0.925357	0.909584	0.938472
1042	0.915949	0.900888	0.928812	0.898488	0.879432	0.914679			1035	0.940843	0.927699	0.95166
1043				0.898488	0.879432	0.914679			1036	0.939755	0.926423	0.950736	0.925357	0.909584	0.938472
1044	0.915949	0.900888	0.928812						1038	0.939755	0.926423	0.950736
1045	0.915949	0.900888	0.928812						1040	0.939755	0.926423	0.950736	0.925357	0.909584	0.938472
1047				0.898488	0.879432	0.914679			1042	0.939755	0.926423	0.950736
1049	0.915949	0.900888	0.928812	0.898488	0.879432	0.914679			1043				0.925357	0.909584	0.938472
1050				0.898488	0.879432	0.914679			1044	0.939755	0.926423	0.950736
1051	0.915949	0.900888	0.928812						1045	0.939755	0.926423	0.950736
1052	0.915949	0.900888	0.928812						1047				0.925357	0.909584	0.938472
1053	0.915949	0.900888	0.928812						1049	0.939755	0.926423	0.950736	0.923328	0.906987	0.936898
1054	0.914853	0.899636	0.927856	0.898488	0.879432	0.914679			1050				0.923328	0.906987	0.936898
1056				0.898488	0.879432	0.914679			1051	0.939755	0.926423	0.950736
1057	0.914853	0.899636	0.927856	0.898488	0.879432	0.914679			1052	0.939755	0.926423	0.950736
1058				0.898488	0.879432	0.914679			1053	0.939755	0.926423	0.950736
1061	0.914853	0.899636	0.927856						1054				0.923328	0.906987	0.936898
1062				0.898488	0.879432	0.914679			1056				0.923328	0.906987	0.936898
1063	0.914853	0.899636	0.927856	0.898488	0.879432	0.914679			1057	0.939755	0.926423	0.950736	0.923328	0.906987	0.936898
1064	0.914853	0.899636	0.927856	0.898488	0.879432	0.914679			1058				0.923328	0.906987	0.936898
1065	0.914853	0.899636	0.927856	0.898488	0.879432	0.914679			1059				0.923328	0.906987	0.936898
1066				0.898488	0.879432	0.914679			1061	0.939755	0.926423	0.950736
1067	0.914853	0.899636	0.927856	0.898488	0.879432	0.914679			1062				0.923328	0.906987	0.936898
1069	0.914853	0.899636	0.927856						1063	0.938638	0.92511	0.949788	0.923328	0.906987	0.936898
1070	0.913743	0.898367	0.926888						1064	0.938638	0.92511	0.949788	0.923328	0.906987	0.936898
1072	0.913743	0.898367	0.926888	0.898488	0.879432	0.914679			1065	0.938638	0.92511	0.949788	0.923328	0.906987	0.936898
1073	0.913743	0.898367	0.926888	0.898488	0.879432	0.914679			1066				0.923328	0.906987	0.936898
1074	0.913743	0.898367	0.926888	0.898488	0.879432	0.914679			1067	0.938638	0.92511	0.949788	0.923328	0.906987	0.936898
1077	0.913743	0.898367	0.926888						1069	0.938638	0.92511	0.949788
1078	0.913743	0.898367	0.926888						1070	0.937511	0.923788	0.948832
1079	0.913743	0.898367	0.926888	0.898488	0.879432	0.914679			1071	0.937511	0.923788	0.948832
1080	0.913743	0.898367	0.926888						1072	0.937511	0.923788	0.948832	0.923328	0.906987	0.936898
1081	0.913743	0.898367	0.926888						1073	0.937511	0.923788	0.948832	0.923328	0.906987	0.936898
1083	0.913743	0.898367	0.926888	0.896393	0.876865	0.91298			1074	0.936375	0.922456	0.947866	0.923328	0.906987	0.936898
1084	0.913743	0.898367	0.926888						1077	0.936375	0.922456	0.947866
1087				0.896393	0.876865	0.91298			1078	0.936375	0.922456	0.947866
1089	0.913743	0.898367	0.926888	0.896393	0.876865	0.91298			1079	0.935231	0.921119	0.946892	0.923328	0.906987	0.936898
1090	0.913743	0.898367	0.926888						1080	0.935231	0.921119	0.946892
1091	0.913743	0.898367	0.926888						1081	0.935231	0.921119	0.946892
1092	0.912605	0.897063	0.925898						1083	0.935231	0.921119	0.946892
1093				0.896393	0.876865	0.91298			1084	0.935231	0.921119	0.946892
1094	0.912605	0.897063	0.925898	0.896393	0.876865	0.91298			1087				0.923328	0.906987	0.936898
1096	0.912605	0.897063	0.925898	0.896393	0.876865	0.91298			1089	0.935231	0.921119	0.946892	0.923328	0.906987	0.936898
									1090	0.935231	0.921119	0.946892
									1091	0.935231	0.921119	0.946892
									1092	0.935231	0.921119	0.946892
									1093				0.923328	0.906987	0.936898
									1094	0.935231	0.921119	0.946892	0.923328	0.906987	0.936898
									1096	0.935231	0.921119	0.946892	0.923328	0.906987	0.936898
